# Supplementary material for: Profiling tear film enzymes reveals major metabolic pathways involved in the homeostasis of the ocular surface
Source: Sci Rep. 2023 Sep 14;13:15231. doi: 10.1038/s41598-023-42104-2 (PMC10502076; doi:10.1038/s41598-023-42104-2)
Supplement: Supplementary file 2 — Supplementary Information 2. [file 41598_2023_42104_MOESM2_ESM.xlsx]

## Sheet: Common (n=499)
UniProt ID	Reviewed	Protein names	EC number	Gene Names
Q15631	reviewed	Translin (EC 3.1.-.-) (Component 3 of promoter of RISC) (C3PO)	3.1.-.-	TSN
Q16706	reviewed	Alpha-mannosidase 2 (EC 3.2.1.114) (Golgi alpha-mannosidase II) (AMan II) (Man II) (Mannosidase alpha class 2A member 1) (Mannosyl-oligosaccharide 1,3-1,6-alpha-mannosidase)	3.2.1.114	MAN2A1 MANA2
P30101	reviewed	Protein disulfide-isomerase A3 (EC 5.3.4.1) (58 kDa glucose-regulated protein) (58 kDa microsomal protein) (p58) (Disulfide isomerase ER-60) (Endoplasmic reticulum resident protein 57) (ER protein 57) (ERp57) (Endoplasmic reticulum resident protein 60) (ER protein 60) (ERp60)	5.3.4.1	PDIA3 ERP57 ERP60 GRP58
P10619	reviewed	Lysosomal protective protein (EC 3.4.16.5) (Carboxypeptidase C) (Carboxypeptidase L) (Cathepsin A) (Protective protein cathepsin A) (PPCA) (Protective protein for beta-galactosidase) [Cleaved into: Lysosomal protective protein 32 kDa chain; Lysosomal protective protein 20 kDa chain]	3.4.16.5	CTSA PPGB
Q6BCY4	reviewed	NADH-cytochrome b5 reductase 2 (b5R.2) (EC 1.6.2.2)	1.6.2.2	CYB5R2
P06865	reviewed	Beta-hexosaminidase subunit alpha (EC 3.2.1.52) (Beta-N-acetylhexosaminidase subunit alpha) (Hexosaminidase subunit A) (N-acetyl-beta-glucosaminidase subunit alpha)	3.2.1.52	HEXA
Q13867	reviewed	Bleomycin hydrolase (BH) (BLM hydrolase) (BMH) (EC 3.4.22.40)	3.4.22.40	BLMH
Q8WVQ1	reviewed	Soluble calcium-activated nucleotidase 1 (SCAN-1) (EC 3.6.1.6) (Apyrase homolog) (Putative MAPK-activating protein PM09) (Putative NF-kappa-B-activating protein 107)	3.6.1.6	CANT1 SHAPY
P21980	reviewed	Protein-glutamine gamma-glutamyltransferase 2 (EC 2.3.2.13) (Erythrocyte transglutaminase) (Heart G alpha(h)) (hhG alpha(h)) (Isopeptidase TGM2) (EC 3.4.-.-) (Protein G alpha(h)) (G(h)) (Protein-glutamine deamidase TGM2) (EC 3.5.1.44) (Protein-glutamine dopaminyltransferase TGM2) (EC 2.3.1.-) (Protein-glutamine histaminyltransferase TGM2) (EC 2.3.1.-) (Protein-glutamine noradrenalinyltransferase …	2.3.1.-; 2.3.2.13; 3.4.-.-; 3.5.1.44	TGM2
P14618	reviewed	Pyruvate kinase PKM (EC 2.7.1.40) (Cytosolic thyroid hormone-binding protein) (CTHBP) (Opa-interacting protein 3) (OIP-3) (Pyruvate kinase 2/3) (Pyruvate kinase muscle isozyme) (Threonine-protein kinase PKM2) (EC 2.7.11.1) (Thyroid hormone-binding protein 1) (THBP1) (Tumor M2-PK) (Tyrosine-protein kinase PKM2) (EC 2.7.10.2) (p58)	2.7.1.40; 2.7.10.2; 2.7.11.1	PKM OIP3 PK2 PK3 PKM2
Q6P996	reviewed	Pyridoxal-dependent decarboxylase domain-containing protein 1 (EC 4.1.1.-)	4.1.1.-	PDXDC1 KIAA0251
P07741	reviewed	Adenine phosphoribosyltransferase (APRT) (EC 2.4.2.7)	2.4.2.7	APRT
P0DUB6	reviewed	Alpha-amylase 1A (EC 3.2.1.1) (1,4-alpha-D-glucan glucanohydrolase 1) (Salivary alpha-amylase)	3.2.1.1	AMY1A AMY1
P00748	reviewed	Coagulation factor XII (EC 3.4.21.38) (Hageman factor) (HAF) [Cleaved into: Coagulation factor XIIa heavy chain; Beta-factor XIIa part 1; Coagulation factor XIIa light chain (Beta-factor XIIa part 2)]	3.4.21.38	F12
P14868	reviewed	Aspartate--tRNA ligase, cytoplasmic (EC 6.1.1.12) (Aspartyl-tRNA synthetase) (AspRS) (Cell proliferation-inducing gene 40 protein)	6.1.1.12	DARS1 DARS PIG40
Q7L5L3	reviewed	Lysophospholipase D GDPD3 (EC 3.1.4.-) (Glycerophosphodiester phosphodiesterase 7) (Glycerophosphodiester phosphodiesterase domain-containing protein 3)	3.1.4.-	GDPD3 GDE7
P61457	reviewed	Pterin-4-alpha-carbinolamine dehydratase (PHS) (EC 4.2.1.96) (4-alpha-hydroxy-tetrahydropterin dehydratase) (Dimerization cofactor of hepatocyte nuclear factor 1-alpha) (DCoH) (Dimerization cofactor of HNF1) (Phenylalanine hydroxylase-stimulating protein) (Pterin carbinolamine dehydratase) (PCD)	4.2.1.96	PCBD1 DCOH PCBD
Q6MZZ7	reviewed	Calpain-13 (EC 3.4.22.-) (Calcium-activated neutral proteinase 13) (CANP 13)	3.4.22.-	CAPN13
P22352	reviewed	Glutathione peroxidase 3 (GPx-3) (GSHPx-3) (EC 1.11.1.9) (Extracellular glutathione peroxidase) (Plasma glutathione peroxidase) (GPx-P) (GSHPx-P)	1.11.1.9	GPX3 GPXP
Q9ULA0	reviewed	Aspartyl aminopeptidase (EC 3.4.11.21)	3.4.11.21	DNPEP ASPEP DAP
P26639	reviewed	Threonine--tRNA ligase 1, cytoplasmic (EC 6.1.1.3) (Threonyl-tRNA synthetase) (ThrRS) (Threonyl-tRNA synthetase 1)	6.1.1.3	TARS1 TARS
Q53RT3	reviewed	Retroviral-like aspartic protease 1 (EC 3.4.23.-) (Skin-specific retroviral-like aspartic protease) (SASPase) (Skin aspartic protease) (TPA-inducible aspartic proteinase-like protein) (TAPS)	3.4.23.-	ASPRV1 SASP
P03952	reviewed	Plasma kallikrein (EC 3.4.21.34) (Fletcher factor) (Kininogenin) (Plasma prekallikrein) (PKK) [Cleaved into: Plasma kallikrein heavy chain; Plasma kallikrein light chain]	3.4.21.34	KLKB1 KLK3
P40939	reviewed	Trifunctional enzyme subunit alpha, mitochondrial (78 kDa gastrin-binding protein) (Monolysocardiolipin acyltransferase) (EC 2.3.1.-) (TP-alpha) [Includes: Long-chain enoyl-CoA hydratase (EC 4.2.1.17); Long chain 3-hydroxyacyl-CoA dehydrogenase (EC 1.1.1.211)]	1.1.1.211; 2.3.1.-; 4.2.1.17	HADHA HADH
P49327	reviewed	Fatty acid synthase (EC 2.3.1.85) (Type I fatty acid synthase) [Includes: [Acyl-carrier-protein] S-acetyltransferase (EC 2.3.1.38); [Acyl-carrier-protein] S-malonyltransferase (EC 2.3.1.39); 3-oxoacyl-[acyl-carrier-protein] synthase (EC 2.3.1.41); 3-oxoacyl-[acyl-carrier-protein] reductase (EC 1.1.1.100); 3-hydroxyacyl-[acyl-carrier-protein] dehydratase (EC 4.2.1.59); Enoyl-[acyl-carrier-protein]…	1.1.1.100; 1.3.1.39; 2.3.1.38; 2.3.1.39; 2.3.1.41; 2.3.1.85; 3.1.2.14; 4.2.1.59	FASN FAS
P14621	reviewed	Acylphosphatase-2 (EC 3.6.1.7) (Acylphosphatase, muscle type isozyme) (Acylphosphate phosphohydrolase 2)	3.6.1.7	ACYP2 ACYP
O75342	reviewed	Arachidonate 12-lipoxygenase, 12R-type (12R-LOX) (12R-lipoxygenase) (EC 1.13.11.-) (Epidermis-type lipoxygenase 12)	1.13.11.-	ALOX12B
P07948	reviewed	Tyrosine-protein kinase Lyn (EC 2.7.10.2) (Lck/Yes-related novel protein tyrosine kinase) (V-yes-1 Yamaguchi sarcoma viral related oncogene homolog) (p53Lyn) (p56Lyn)	2.7.10.2	LYN JTK8
Q8TE77	reviewed	Protein phosphatase Slingshot homolog 3 (EC 3.1.3.16) (EC 3.1.3.48) (SSH-like protein 3) (SSH-3L) (hSSH-3L)	3.1.3.16; 3.1.3.48	SSH3 SSH3L
P04424	reviewed	Argininosuccinate lyase (ASAL) (EC 4.3.2.1) (Arginosuccinase)	4.3.2.1	ASL
Q8NCL4	reviewed	Polypeptide N-acetylgalactosaminyltransferase 6 (EC 2.4.1.41) (Polypeptide GalNAc transferase 6) (GalNAc-T6) (pp-GaNTase 6) (Protein-UDP acetylgalactosaminyltransferase 6) (UDP-GalNAc:polypeptide N-acetylgalactosaminyltransferase 6)	2.4.1.41	GALNT6
P07902	reviewed	Galactose-1-phosphate uridylyltransferase (Gal-1-P uridylyltransferase) (EC 2.7.7.12) (UDP-glucose--hexose-1-phosphate uridylyltransferase)	2.7.7.12	GALT
P16435	reviewed	NADPH--cytochrome P450 reductase (CPR) (P450R) (EC 1.6.2.4)	1.6.2.4	POR CYPOR
P11142	reviewed	Heat shock cognate 71 kDa protein (EC 3.6.4.10) (Heat shock 70 kDa protein 8) (Lipopolysaccharide-associated protein 1) (LAP-1) (LPS-associated protein 1)	3.6.4.10	HSPA8 HSC70 HSP73 HSPA10
P53004	reviewed	Biliverdin reductase A (BVR A) (EC 1.3.1.24) (Biliverdin-IX alpha-reductase)	1.3.1.24	BLVRA BLVR BVR
Q9Y2E5	reviewed	Epididymis-specific alpha-mannosidase (EC 3.2.1.24) (Alpha-1,6-mannosidase) (Mannosidase alpha class 2B member 2)	3.2.1.24	MAN2B2 KIAA0935
Q9UIJ7	reviewed	GTP:AMP phosphotransferase AK3, mitochondrial (EC 2.7.4.10) (Adenylate kinase 3) (AK 3) (Adenylate kinase 3 alpha-like 1)	2.7.4.10	AK3 AK3L1 AK6 AKL3L
P03950	reviewed	Angiogenin (EC 3.1.27.-) (Ribonuclease 5) (RNase 5)	3.1.27.-	ANG RNASE5
Q9Y315	reviewed	Deoxyribose-phosphate aldolase (DERA) (EC 4.1.2.4) (2-deoxy-D-ribose 5-phosphate aldolase) (Phosphodeoxyriboaldolase) (Deoxyriboaldolase)	4.1.2.4	DERA CGI-26
P19367	reviewed	Hexokinase-1 (EC 2.7.1.1) (Brain form hexokinase) (Hexokinase type I) (HK I) (Hexokinase-A)	2.7.1.1	HK1
P40926	reviewed	Malate dehydrogenase, mitochondrial (EC 1.1.1.37)	1.1.1.37	MDH2
P11216	reviewed	Glycogen phosphorylase, brain form (EC 2.4.1.1)	2.4.1.1	PYGB
O00764	reviewed	Pyridoxal kinase (EC 2.7.1.35) (Pyridoxine kinase)	2.7.1.35	PDXK C21orf124 C21orf97 PKH PNK PRED79
Q9UNY4	reviewed	Transcription termination factor 2 (EC 3.6.4.-) (Lodestar homolog) (RNA polymerase II termination factor) (Transcription release factor 2) (F2) (HuF2)	3.6.4.-	TTF2
O43240	reviewed	Kallikrein-10 (EC 3.4.21.-) (Normal epithelial cell-specific 1) (Protease serine-like 1)	3.4.21.-	KLK10 NES1 PRSSL1
Q9NVJ2	reviewed	ADP-ribosylation factor-like protein 8B (EC 3.6.5.2) (ADP-ribosylation factor-like protein 10C) (Novel small G protein indispensable for equal chromosome segregation 1)	3.6.5.2	ARL8B ARL10C GIE1
P04179	reviewed	Superoxide dismutase [Mn], mitochondrial (EC 1.15.1.1)	1.15.1.1	SOD2
P23743	reviewed	Diacylglycerol kinase alpha (DAG kinase alpha) (EC 2.7.1.107) (80 kDa diacylglycerol kinase) (Diglyceride kinase alpha) (DGK-alpha)	2.7.1.107	DGKA DAGK DAGK1
P00441	reviewed	Superoxide dismutase [Cu-Zn] (EC 1.15.1.1) (Superoxide dismutase 1) (hSod1)	1.15.1.1	SOD1
Q53FA7	reviewed	Quinone oxidoreductase PIG3 (EC 1.6.5.5) (NADPH:quinone reductase PIG3) (Tumor protein p53-inducible protein 3) (Protein PIG3) (p53-induced gene 3 protein)	1.6.5.5	TP53I3 PIG3
Q01813	reviewed	ATP-dependent 6-phosphofructokinase, platelet type (ATP-PFK) (PFK-P) (EC 2.7.1.11) (6-phosphofructokinase type C) (Phosphofructo-1-kinase isozyme C) (PFK-C) (Phosphohexokinase)	2.7.1.11	PFKP PFKF
P31040	reviewed	Succinate dehydrogenase [ubiquinone] flavoprotein subunit, mitochondrial (EC 1.3.5.1) (Flavoprotein subunit of complex II) (Fp)	1.3.5.1	SDHA SDH2 SDHF
Q9UIC8	reviewed	Leucine carboxyl methyltransferase 1 (EC 2.1.1.233) (Protein-leucine O-methyltransferase) ([Phosphatase 2A protein]-leucine-carboxy methyltransferase 1)	2.1.1.233	LCMT1 LCMT CGI-68
P17174	reviewed	Aspartate aminotransferase, cytoplasmic (cAspAT) (EC 2.6.1.1) (EC 2.6.1.3) (Cysteine aminotransferase, cytoplasmic) (Cysteine transaminase, cytoplasmic) (cCAT) (Glutamate oxaloacetate transaminase 1) (Transaminase A)	2.6.1.1; 2.6.1.3	GOT1
P22314	reviewed	Ubiquitin-like modifier-activating enzyme 1 (EC 6.2.1.45) (Protein A1S9) (Ubiquitin-activating enzyme E1)	6.2.1.45	UBA1 A1S9T UBE1
P12955	reviewed	Xaa-Pro dipeptidase (X-Pro dipeptidase) (EC 3.4.13.9) (Imidodipeptidase) (Peptidase D) (Proline dipeptidase) (Prolidase)	3.4.13.9	PEPD PRD
O95861	reviewed	3'(2'),5'-bisphosphate nucleotidase 1 (EC 3.1.3.7) (Bisphosphate 3'-nucleotidase 1) (PAP-inositol 1,4-phosphatase) (PIP)	3.1.3.7	BPNT1
O60547	reviewed	GDP-mannose 4,6 dehydratase (EC 4.2.1.47) (GDP-D-mannose dehydratase) (GMD)	4.2.1.47	GMDS
Q9UBX1	reviewed	Cathepsin F (CATSF) (EC 3.4.22.41)	3.4.22.41	CTSF
P05089	reviewed	Arginase-1 (EC 3.5.3.1) (Liver-type arginase) (Type I arginase)	3.5.3.1	ARG1
P06280	reviewed	Alpha-galactosidase A (EC 3.2.1.22) (Alpha-D-galactosidase A) (Alpha-D-galactoside galactohydrolase) (Galactosylgalactosylglucosylceramidase GLA) (Melibiase) (Agalsidase)	3.2.1.22	GLA
P51570	reviewed	Galactokinase (EC 2.7.1.6) (Galactose kinase)	2.7.1.6	GALK1 GALK
P14780	reviewed	Matrix metalloproteinase-9 (MMP-9) (EC 3.4.24.35) (92 kDa gelatinase) (92 kDa type IV collagenase) (Gelatinase B) (GELB) [Cleaved into: 67 kDa matrix metalloproteinase-9; 82 kDa matrix metalloproteinase-9]	3.4.24.35	MMP9 CLG4B
P49591	reviewed	Serine--tRNA ligase, cytoplasmic (EC 6.1.1.11) (Seryl-tRNA synthetase) (SerRS) (Seryl-tRNA(Ser/Sec) synthetase)	6.1.1.11	SARS1 SARS SERS
P15144	reviewed	Aminopeptidase N (AP-N) (hAPN) (EC 3.4.11.2) (Alanyl aminopeptidase) (Aminopeptidase M) (AP-M) (Microsomal aminopeptidase) (Myeloid plasma membrane glycoprotein CD13) (gp150) (CD antigen CD13)	3.4.11.2	ANPEP APN CD13 PEPN
P00751	reviewed	Complement factor B (EC 3.4.21.47) (C3/C5 convertase) (Glycine-rich beta glycoprotein) (GBG) (PBF2) (Properdin factor B) [Cleaved into: Complement factor B Ba fragment; Complement factor B Bb fragment]	3.4.21.47	CFB BF BFD
Q7Z4H3	reviewed	5'-deoxynucleotidase HDDC2 (EC 3.1.3.89) (HD domain-containing protein 2) (Hepatitis C virus NS5A-transactivated protein 2) (HCV NS5A-transactivated protein 2)	3.1.3.89	HDDC2 C6orf74 NS5ATP2 CGI-130
Q02809	reviewed	Procollagen-lysine,2-oxoglutarate 5-dioxygenase 1 (EC 1.14.11.4) (Lysyl hydroxylase 1) (LH1)	1.14.11.4	PLOD1 LLH PLOD
P22234	reviewed	Bifunctional phosphoribosylaminoimidazole carboxylase/phosphoribosylaminoimidazole succinocarboxamide synthetase (PAICS) [Includes: Phosphoribosylaminoimidazole carboxylase (EC 4.1.1.21) (AIR carboxylase) (AIRC); Phosphoribosylaminoimidazole succinocarboxamide synthetase (EC 6.3.2.6) (SAICAR synthetase)]	4.1.1.21; 6.3.2.6	PAICS ADE2 AIRC PAIS
Q6XQN6	reviewed	Nicotinate phosphoribosyltransferase (NAPRTase) (EC 6.3.4.21) (FHA-HIT-interacting protein) (Nicotinate phosphoribosyltransferase domain-containing protein 1)	6.3.4.21	NAPRT FHIP NAPRT1
Q8TBC4	reviewed	NEDD8-activating enzyme E1 catalytic subunit (EC 6.2.1.64) (NEDD8-activating enzyme E1C) (Ubiquitin-activating enzyme E1C) (Ubiquitin-like modifier-activating enzyme 3) (Ubiquitin-activating enzyme 3)	6.2.1.64	UBA3 UBE1C
P55084	reviewed	Trifunctional enzyme subunit beta, mitochondrial (TP-beta) [Includes: 3-ketoacyl-CoA thiolase (EC 2.3.1.155) (EC 2.3.1.16) (Acetyl-CoA acyltransferase) (Beta-ketothiolase)]	2.3.1.155; 2.3.1.16	HADHB MSTP029
Q9NQX3	reviewed	Gephyrin [Includes: Molybdopterin adenylyltransferase (MPT adenylyltransferase) (EC 2.7.7.75) (Domain G); Molybdopterin molybdenumtransferase (MPT Mo-transferase) (EC 2.10.1.1) (Domain E)]	2.10.1.1; 2.7.7.75	GPHN GPH KIAA1385
P19021	reviewed	Peptidyl-glycine alpha-amidating monooxygenase (PAM) [Includes: Peptidylglycine alpha-hydroxylating monooxygenase (PHM) (EC 1.14.17.3); Peptidyl-alpha-hydroxyglycine alpha-amidating lyase (EC 4.3.2.5) (Peptidylamidoglycolate lyase) (PAL)]	1.14.17.3; 4.3.2.5	PAM
P48147	reviewed	Prolyl endopeptidase (PE) (EC 3.4.21.26) (Post-proline cleaving enzyme)	3.4.21.26	PREP PEP
P10253	reviewed	Lysosomal alpha-glucosidase (EC 3.2.1.20) (Acid maltase) (Aglucosidase alfa) [Cleaved into: 76 kDa lysosomal alpha-glucosidase; 70 kDa lysosomal alpha-glucosidase]	3.2.1.20	GAA
Q06830	reviewed	Peroxiredoxin-1 (EC 1.11.1.24) (Natural killer cell-enhancing factor A) (NKEF-A) (Proliferation-associated gene protein) (PAG) (Thioredoxin peroxidase 2) (Thioredoxin-dependent peroxide reductase 2) (Thioredoxin-dependent peroxiredoxin 1)	1.11.1.24	PRDX1 PAGA PAGB TDPX2
O75891	reviewed	Cytosolic 10-formyltetrahydrofolate dehydrogenase (10-FTHFDH) (FDH) (EC 1.5.1.6) (Aldehyde dehydrogenase family 1 member L1)	1.5.1.6	ALDH1L1 FTHFD
P10768	reviewed	S-formylglutathione hydrolase (FGH) (EC 3.1.2.12) (Esterase D) (Methylumbelliferyl-acetate deacetylase) (EC 3.1.1.56)	3.1.1.56; 3.1.2.12	ESD
Q9NZP8	reviewed	Complement C1r subcomponent-like protein (C1r-LP) (C1r-like protein) (EC 3.4.21.-) (C1r-like serine protease analog protein) (CLSPa)	3.4.21.-	C1RL C1RL1 C1RLP CLSPA
Q13126	reviewed	S-methyl-5'-thioadenosine phosphorylase (EC 2.4.2.28) (5'-methylthioadenosine phosphorylase) (MTA phosphorylase) (MTAP) (MTAPase)	2.4.2.28	MTAP MSAP
P53804	reviewed	E3 ubiquitin-protein ligase TTC3 (EC 2.3.2.27) (Protein DCRR1) (RING finger protein 105) (RING-type E3 ubiquitin transferase TTC3) (TPR repeat protein D) (Tetratricopeptide repeat protein 3) (TPR repeat protein 3)	2.3.2.27	TTC3 DCRR1 RNF105 TPRD
P15907	reviewed	Beta-galactoside alpha-2,6-sialyltransferase 1 (Alpha 2,6-ST 1) (EC 2.4.99.1) (B-cell antigen CD75) (CMP-N-acetylneuraminate-beta-galactosamide-alpha-2,6-sialyltransferase 1) (ST6Gal I) (ST6GalI) (Sialyltransferase 1)	2.4.99.1	ST6GAL1 SIAT1
P09237	reviewed	Matrilysin (EC 3.4.24.23) (Matrin) (Matrix metalloproteinase-7) (MMP-7) (Pump-1 protease) (Uterine metalloproteinase)	3.4.24.23	MMP7 MPSL1 PUMP1
P05091	reviewed	Aldehyde dehydrogenase, mitochondrial (EC 1.2.1.3) (ALDH class 2) (ALDH-E2) (ALDHI)	1.2.1.3	ALDH2 ALDM
P11413	reviewed	Glucose-6-phosphate 1-dehydrogenase (G6PD) (EC 1.1.1.49)	1.1.1.49	G6PD
P09467	reviewed	Fructose-1,6-bisphosphatase 1 (FBPase 1) (EC 3.1.3.11) (D-fructose-1,6-bisphosphate 1-phosphohydrolase 1) (Liver FBPase)	3.1.3.11	FBP1 FBP
P63000	reviewed	Ras-related C3 botulinum toxin substrate 1 (EC 3.6.5.2) (Cell migration-inducing gene 5 protein) (Ras-like protein TC25) (p21-Rac1)	3.6.5.2	RAC1 TC25 MIG5
P42574	reviewed	Caspase-3 (CASP-3) (EC 3.4.22.56) (Apopain) (Cysteine protease CPP32) (CPP-32) (Protein Yama) (SREBP cleavage activity 1) (SCA-1) [Cleaved into: Caspase-3 subunit p17; Caspase-3 subunit p12]	3.4.22.56	CASP3 CPP32
Q9BV20	reviewed	Methylthioribose-1-phosphate isomerase (M1Pi) (MTR-1-P isomerase) (EC 5.3.1.23) (Mediator of RhoA-dependent invasion) (S-methyl-5-thioribose-1-phosphate isomerase) (Translation initiation factor eIF-2B subunit alpha/beta/delta-like protein)	5.3.1.23	MRI1 MRDI UNQ6390/PRO21135
O43488	reviewed	Aflatoxin B1 aldehyde reductase member 2 (EC 1.1.1.n11) (AFB1 aldehyde reductase 1) (AFB1-AR 1) (Aldoketoreductase 7) (Succinic semialdehyde reductase) (SSA reductase)	1.1.1.n11	AKR7A2 AFAR AFAR1 AKR7
P29401	reviewed	Transketolase (TK) (EC 2.2.1.1)	2.2.1.1	TKT
O43813	reviewed	Glutathione S-transferase LANCL1 (EC 2.5.1.18) (40 kDa erythrocyte membrane protein) (p40) (LanC-like protein 1)	2.5.1.18	LANCL1 GPR69A
P53634	reviewed	Dipeptidyl peptidase 1 (EC 3.4.14.1) (Cathepsin C) (Cathepsin J) (Dipeptidyl peptidase I) (DPP-I) (DPPI) (Dipeptidyl transferase) [Cleaved into: Dipeptidyl peptidase 1 exclusion domain chain (Dipeptidyl peptidase I exclusion domain chain); Dipeptidyl peptidase 1 heavy chain (Dipeptidyl peptidase I heavy chain); Dipeptidyl peptidase 1 light chain (Dipeptidyl peptidase I light chain)]	3.4.14.1	CTSC CPPI
O43505	reviewed	Beta-1,4-glucuronyltransferase 1 (EC 2.4.1.-) (I-beta-1,3-N-acetylglucosaminyltransferase) (iGnT) (N-acetyllactosaminide beta-1,3-N-acetylglucosaminyltransferase) (Poly-N-acetyllactosamine extension enzyme) (UDP-GlcNAc:betaGal beta-1,3-N-acetylglucosaminyltransferase 1)	2.4.1.-	B4GAT1 B3GNT1 B3GNT6
P36507	reviewed	Dual specificity mitogen-activated protein kinase kinase 2 (MAP kinase kinase 2) (MAPKK 2) (EC 2.7.12.2) (ERK activator kinase 2) (MAPK/ERK kinase 2) (MEK 2)	2.7.12.2	MAP2K2 MEK2 MKK2 PRKMK2
Q9Y5P6	reviewed	Mannose-1-phosphate guanyltransferase beta (EC 2.7.7.13) (GDP-mannose pyrophosphorylase B) (GTP-mannose-1-phosphate guanylyltransferase beta)	2.7.7.13	GMPPB
O14744	reviewed	Protein arginine N-methyltransferase 5 (PRMT5) (EC 2.1.1.320) (72 kDa ICln-binding protein) (Histone-arginine N-methyltransferase PRMT5) (Jak-binding protein 1) (Shk1 kinase-binding protein 1 homolog) (SKB1 homolog) (SKB1Hs) [Cleaved into: Protein arginine N-methyltransferase 5, N-terminally processed]	2.1.1.320	PRMT5 HRMT1L5 IBP72 JBP1 SKB1
Q16651	reviewed	Prostasin (EC 3.4.21.-) (Channel-activating protease 1) (CAP1) (Serine protease 8) [Cleaved into: Prostasin light chain; Prostasin heavy chain]	3.4.21.-	PRSS8
Q13232	reviewed	Nucleoside diphosphate kinase 3 (NDK 3) (NDP kinase 3) (EC 2.7.4.6) (DR-nm23) (Nucleoside diphosphate kinase C) (NDPKC) (nm23-H3)	2.7.4.6	NME3
P61626	reviewed	Lysozyme C (EC 3.2.1.17) (1,4-beta-N-acetylmuramidase C)	3.2.1.17	LYZ LZM
Q9H2G2	reviewed	STE20-like serine/threonine-protein kinase (STE20-like kinase) (hSLK) (EC 2.7.11.1) (CTCL tumor antigen se20-9) (STE20-related serine/threonine-protein kinase) (STE20-related kinase) (Serine/threonine-protein kinase 2)	2.7.11.1	SLK KIAA0204 STK2
O14672	reviewed	Disintegrin and metalloproteinase domain-containing protein 10 (ADAM 10) (EC 3.4.24.81) (CDw156) (Kuzbanian protein homolog) (Mammalian disintegrin-metalloprotease) (CD antigen CD156c)	3.4.24.81	ADAM10 KUZ MADM
P40925	reviewed	Malate dehydrogenase, cytoplasmic (EC 1.1.1.37) (Cytosolic malate dehydrogenase) (Diiodophenylpyruvate reductase) (EC 1.1.1.96)	1.1.1.37; 1.1.1.96	MDH1 MDHA
P00326	reviewed	Alcohol dehydrogenase 1C (EC 1.1.1.1) (Alcohol dehydrogenase subunit gamma)	1.1.1.1	ADH1C ADH3
O00584	reviewed	Ribonuclease T2 (EC 4.6.1.19) (Ribonuclease 6)	4.6.1.19	RNASET2 RNASE6PL
Q9Y646	reviewed	Carboxypeptidase Q (EC 3.4.17.-) (Lysosomal dipeptidase) (Plasma glutamate carboxypeptidase)	3.4.17.-	CPQ LCH1 PGCP
P38435	reviewed	Vitamin K-dependent gamma-carboxylase (EC 4.1.1.90) (Gamma-glutamyl carboxylase) (Peptidyl-glutamate 4-carboxylase) (Vitamin K gamma glutamyl carboxylase)	4.1.1.90	GGCX GC
P00505	reviewed	Aspartate aminotransferase, mitochondrial (mAspAT) (EC 2.6.1.1) (EC 2.6.1.7) (Fatty acid-binding protein) (FABP-1) (Glutamate oxaloacetate transaminase 2) (Kynurenine aminotransferase 4) (Kynurenine aminotransferase IV) (Kynurenine--oxoglutarate transaminase 4) (Kynurenine--oxoglutarate transaminase IV) (Plasma membrane-associated fatty acid-binding protein) (FABPpm) (Transaminase A)	2.6.1.1; 2.6.1.7	GOT2 KYAT4
Q92499	reviewed	ATP-dependent RNA helicase DDX1 (EC 3.6.4.13) (DEAD box protein 1) (DEAD box protein retinoblastoma) (DBP-RB)	3.6.4.13	DDX1
Q9HAT2	reviewed	Sialate O-acetylesterase (EC 3.1.1.53) (H-Lse) (Sialic acid-specific 9-O-acetylesterase)	3.1.1.53	SIAE YSG2
P07954	reviewed	Fumarate hydratase, mitochondrial (Fumarase) (HsFH) (EC 4.2.1.2)	4.2.1.2	FH
P30566	reviewed	Adenylosuccinate lyase (ADSL) (ASL) (EC 4.3.2.2) (Adenylosuccinase) (ASase)	4.3.2.2	ADSL AMPS
A6NGQ3	unreviewed	Non-specific serine/threonine protein kinase (EC 2.7.11.1)	2.7.11.1	OBSCN
P60842	reviewed	Eukaryotic initiation factor 4A-I (eIF-4A-I) (eIF4A-I) (EC 3.6.4.13) (ATP-dependent RNA helicase eIF4A-1)	3.6.4.13	EIF4A1 DDX2A EIF4A
Q13114	reviewed	TNF receptor-associated factor 3 (EC 2.3.2.27) (CD40 receptor-associated factor 1) (CRAF1) (CD40-binding protein) (CD40BP) (LMP1-associated protein 1) (LAP1) (RING-type E3 ubiquitin transferase TRAF3)	2.3.2.27	TRAF3 CAP-1 CRAF1 TRAFAMN
P00492	reviewed	Hypoxanthine-guanine phosphoribosyltransferase (HGPRT) (HGPRTase) (EC 2.4.2.8)	2.4.2.8	HPRT1 HPRT
Q8N4A0	reviewed	Polypeptide N-acetylgalactosaminyltransferase 4 (EC 2.4.1.41) (Polypeptide GalNAc transferase 4) (GalNAc-T4) (pp-GaNTase 4) (Protein-UDP acetylgalactosaminyltransferase 4) (UDP-GalNAc:polypeptide N-acetylgalactosaminyltransferase 4)	2.4.1.41	GALNT4
Q9NX46	reviewed	ADP-ribosylhydrolase ARH3 (ADP-ribose glycohydrolase ARH3) (ADP-ribosylhydrolase 3) (O-acetyl-ADP-ribose deacetylase ARH3) (EC 3.5.1.-) (Poly(ADP-ribose) glycohydrolase ARH3) (EC 3.2.1.143) ([Protein ADP-ribosylarginine] hydrolase-like protein 2) ([Protein ADP-ribosylserine] hydrolase) (EC 3.2.2.-)	3.2.1.143; 3.2.2.-; 3.5.1.-	ADPRS ADPRHL2 ARH3
P46459	reviewed	Vesicle-fusing ATPase (EC 3.6.4.6) (N-ethylmaleimide-sensitive fusion protein) (NEM-sensitive fusion protein) (Vesicular-fusion protein NSF)	3.6.4.6	NSF
P49354	reviewed	Protein farnesyltransferase/geranylgeranyltransferase type-1 subunit alpha (EC 2.5.1.58) (EC 2.5.1.59) (CAAX farnesyltransferase subunit alpha) (FTase-alpha) (Ras proteins prenyltransferase subunit alpha) (Type I protein geranyl-geranyltransferase subunit alpha) (GGTase-I-alpha)	2.5.1.58; 2.5.1.59	FNTA
Q9H008	reviewed	Phospholysine phosphohistidine inorganic pyrophosphate phosphatase (hLHPP) (EC 3.1.3.-) (EC 3.6.1.1)	3.1.3.-; 3.6.1.1	LHPP
P02794	reviewed	Ferritin heavy chain (Ferritin H subunit) (EC 1.16.3.1) (Cell proliferation-inducing gene 15 protein) [Cleaved into: Ferritin heavy chain, N-terminally processed]	1.16.3.1	FTH1 FTH FTHL6 OK/SW-cl.84 PIG15
Q9P2T1	reviewed	GMP reductase 2 (GMPR 2) (EC 1.7.1.7) (Guanosine 5'-monophosphate oxidoreductase 2) (Guanosine monophosphate reductase 2)	1.7.1.7	GMPR2
Q9BTY2	reviewed	Plasma alpha-L-fucosidase (EC 3.2.1.51) (Alpha-L-fucoside fucohydrolase 2) (Alpha-L-fucosidase 2)	3.2.1.51	FUCA2 PSEC0151 UNQ227/PRO260
P15291	reviewed	Beta-1,4-galactosyltransferase 1 (Beta-1,4-GalTase 1) (Beta4Gal-T1) (b4Gal-T1) (EC 2.4.1.-) (Beta-N-acetylglucosaminyl-glycolipid beta-1,4-galactosyltransferase) (Beta-N-acetylglucosaminylglycopeptide beta-1,4-galactosyltransferase) (EC 2.4.1.38) (Lactose synthase A protein) (EC 2.4.1.22) (N-acetyllactosamine synthase) (EC 2.4.1.90) (Nal synthase) (Neolactotriaosylceramide beta-1,4-galactosyltran…	2.4.1.-; 2.4.1.22; 2.4.1.275; 2.4.1.38; 2.4.1.90	B4GALT1 GGTB2
Q13162	reviewed	Peroxiredoxin-4 (EC 1.11.1.24) (Antioxidant enzyme AOE372) (AOE37-2) (Peroxiredoxin IV) (Prx-IV) (Thioredoxin peroxidase AO372) (Thioredoxin-dependent peroxide reductase A0372) (Thioredoxin-dependent peroxiredoxin 4)	1.11.1.24	PRDX4
Q96HE7	reviewed	ERO1-like protein alpha (ERO1-L) (ERO1-L-alpha) (EC 1.8.4.-) (Endoplasmic oxidoreductin-1-like protein) (Endoplasmic reticulum oxidoreductase alpha) (Oxidoreductin-1-L-alpha)	1.8.4.-	ERO1A ERO1L UNQ434/PRO865
Q9Y2A9	reviewed	N-acetyllactosaminide beta-1,3-N-acetylglucosaminyltransferase 3 (EC 2.4.1.149) (Beta-1,3-galactosyl-O-glycosyl-glycoprotein beta-1,3-N-acetylglucosaminyltransferase) (EC 2.4.1.146) (Beta-1,3-galactosyltransferase 8) (Beta-1,3-GalTase 8) (Beta3Gal-T8) (Beta3GalT8) (b3Gal-T8) (Beta-3-Gx-T8) (Core 1 extending beta-1,3-N-acetylglucosaminyltransferase) (Core1-beta3GlcNAcT) (Transmembrane protein 3) (…	2.4.1.146; 2.4.1.149	B3GNT3 B3GALT8 TMEM3 UNQ637/PRO1266
P48637	reviewed	Glutathione synthetase (GSH synthetase) (GSH-S) (EC 6.3.2.3) (Glutathione synthase)	6.3.2.3	GSS
Q14697	reviewed	Neutral alpha-glucosidase AB (EC 3.2.1.207) (Alpha-glucosidase 2) (Glucosidase II subunit alpha)	3.2.1.207	GANAB G2AN KIAA0088
P08294	reviewed	Extracellular superoxide dismutase [Cu-Zn] (EC-SOD) (EC 1.15.1.1)	1.15.1.1	SOD3
O95479	reviewed	GDH/6PGL endoplasmic bifunctional protein [Includes: Hexose-6-phosphate dehydrogenase (Glucose 1-dehydrogenase) (GDH) (EC 1.1.1.47) (Glucose-6-phosphate dehydrogenase) (EC 1.1.1.363); 6-phosphogluconolactonase (6PGL) (EC 3.1.1.31)]	1.1.1.363; 1.1.1.47; 3.1.1.31	H6PD GDH
P12956	reviewed	X-ray repair cross-complementing protein 6 (EC 3.6.4.-) (EC 4.2.99.-) (5'-deoxyribose-5-phosphate lyase Ku70) (5'-dRP lyase Ku70) (70 kDa subunit of Ku antigen) (ATP-dependent DNA helicase 2 subunit 1) (ATP-dependent DNA helicase II 70 kDa subunit) (CTC box-binding factor 75 kDa subunit) (CTC75) (CTCBF) (DNA repair protein XRCC6) (Lupus Ku autoantigen protein p70) (Ku70) (Thyroid-lupus autoantige…	3.6.4.-; 4.2.99.-	XRCC6 G22P1
P49589	reviewed	Cysteine--tRNA ligase, cytoplasmic (EC 6.1.1.16) (Cysteinyl-tRNA synthetase) (CysRS)	6.1.1.16	CARS1 CARS
O43916	reviewed	Carbohydrate sulfotransferase 1 (Galactose/N-acetylglucosamine/N-acetylglucosamine 6-O-sulfotransferase 1) (GST-1) (Keratan sulfate Gal-6 sulfotransferase) (KS6ST) (KSGal6ST) (KSST) (EC 2.8.2.21)	2.8.2.21	CHST1
Q16719	reviewed	Kynureninase (EC 3.7.1.3) (L-kynurenine hydrolase)	3.7.1.3	KYNU
Q7KZF4	reviewed	Staphylococcal nuclease domain-containing protein 1 (EC 3.1.31.1) (100 kDa coactivator) (EBNA2 coactivator p100) (Tudor domain-containing protein 11) (p100 co-activator)	3.1.31.1	SND1 TDRD11
P30044	reviewed	Peroxiredoxin-5, mitochondrial (EC 1.11.1.24) (Alu corepressor 1) (Antioxidant enzyme B166) (AOEB166) (Liver tissue 2D-page spot 71B) (PLP) (Peroxiredoxin V) (Prx-V) (Peroxisomal antioxidant enzyme) (TPx type VI) (Thioredoxin peroxidase PMP20) (Thioredoxin-dependent peroxiredoxin 5)	1.11.1.24	PRDX5 ACR1 SBBI10
P49441	reviewed	Inositol polyphosphate 1-phosphatase (IPP) (IPPase) (EC 3.1.3.57)	3.1.3.57	INPP1
O96009	reviewed	Napsin-A (EC 3.4.23.-) (Aspartyl protease 4) (ASP4) (Asp 4) (Napsin-1) (TA01/TA02)	3.4.23.-	NAPSA NAP1 NAPA
P12081	reviewed	Histidine--tRNA ligase, cytoplasmic (EC 6.1.1.21) (Histidyl-tRNA synthetase) (HisRS)	6.1.1.21	HARS1 HARS HRS
Q06124	reviewed	Tyrosine-protein phosphatase non-receptor type 11 (EC 3.1.3.48) (Protein-tyrosine phosphatase 1D) (PTP-1D) (Protein-tyrosine phosphatase 2C) (PTP-2C) (SH-PTP2) (SHP-2) (Shp2) (SH-PTP3)	3.1.3.48	PTPN11 PTP2C SHPTP2
Q9Y230	reviewed	RuvB-like 2 (EC 3.6.4.12) (48 kDa TATA box-binding protein-interacting protein) (48 kDa TBP-interacting protein) (51 kDa erythrocyte cytosolic protein) (ECP-51) (INO80 complex subunit J) (Repressing pontin 52) (Reptin 52) (TIP49b) (TIP60-associated protein 54-beta) (TAP54-beta)	3.6.4.12	RUVBL2 INO80J TIP48 TIP49B CGI-46
O75874	reviewed	Isocitrate dehydrogenase [NADP] cytoplasmic (IDH) (IDH1) (EC 1.1.1.42) (Cytosolic NADP-isocitrate dehydrogenase) (IDPc) (NADP(+)-specific ICDH) (Oxalosuccinate decarboxylase)	1.1.1.42	IDH1 PICD
O43175	reviewed	D-3-phosphoglycerate dehydrogenase (3-PGDH) (EC 1.1.1.95) (2-oxoglutarate reductase) (EC 1.1.1.399) (Malate dehydrogenase) (EC 1.1.1.37)	1.1.1.37; 1.1.1.399; 1.1.1.95	PHGDH PGDH3
P36871	reviewed	Phosphoglucomutase-1 (PGM 1) (EC 5.4.2.2) (Glucose phosphomutase 1)	5.4.2.2	PGM1
P04075	reviewed	Fructose-bisphosphate aldolase A (EC 4.1.2.13) (Lung cancer antigen NY-LU-1) (Muscle-type aldolase)	4.1.2.13	ALDOA ALDA
P60174	reviewed	Triosephosphate isomerase (TIM) (EC 5.3.1.1) (Methylglyoxal synthase) (EC 4.2.3.3) (Triose-phosphate isomerase)	4.2.3.3; 5.3.1.1	TPI1 TPI
Q9BQ50	reviewed	Three prime repair exonuclease 2 (EC 3.1.11.2) (3'-5' exonuclease TREX2)	3.1.11.2	TREX2
P05023	reviewed	Sodium/potassium-transporting ATPase subunit alpha-1 (Na(+)/K(+) ATPase alpha-1 subunit) (EC 7.2.2.13) (Sodium pump subunit alpha-1)	7.2.2.13	ATP1A1
P08263	reviewed	Glutathione S-transferase A1 (EC 2.5.1.18) (13-hydroperoxyoctadecadienoate peroxidase) (EC 1.11.1.-) (Androst-5-ene-3,17-dione isomerase) (EC 5.3.3.-) (GST HA subunit 1) (GST class-alpha member 1) (GST-epsilon) (GSTA1-1) (GTH1) [Cleaved into: Glutathione S-transferase A1, N-terminally processed]	1.11.1.-; 2.5.1.18; 5.3.3.-	GSTA1
P50897	reviewed	Palmitoyl-protein thioesterase 1 (PPT-1) (EC 3.1.2.22) (Palmitoyl-protein hydrolase 1)	3.1.2.22	PPT1 CLN1 PPT
P11172	reviewed	Uridine 5'-monophosphate synthase (UMP synthase) [Includes: Orotate phosphoribosyltransferase (OPRT) (OPRTase) (EC 2.4.2.10); Orotidine 5'-phosphate decarboxylase (ODC) (OMPD) (EC 4.1.1.23) (OMPdecase)]	2.4.2.10; 4.1.1.23	UMPS OK/SW-cl.21
Q08209	reviewed	Protein phosphatase 3 catalytic subunit alpha (EC 3.1.3.16) (CAM-PRP catalytic subunit) (Calcineurin A alpha) (Calmodulin-dependent calcineurin A subunit alpha isoform) (CNA alpha) (Serine/threonine-protein phosphatase 2B catalytic subunit alpha isoform)	3.1.3.16	PPP3CA CALNA CNA
Q9NY33	reviewed	Dipeptidyl peptidase 3 (EC 3.4.14.4) (Dipeptidyl aminopeptidase III) (Dipeptidyl arylamidase III) (Dipeptidyl peptidase III) (DPP III) (Enkephalinase B)	3.4.14.4	DPP3
Q14376	reviewed	UDP-glucose 4-epimerase (EC 5.1.3.2) (Galactowaldenase) (UDP-N-acetylgalactosamine 4-epimerase) (UDP-GalNAc 4-epimerase) (UDP-N-acetylglucosamine 4-epimerase) (UDP-GlcNAc 4-epimerase) (EC 5.1.3.7) (UDP-galactose 4-epimerase)	5.1.3.2; 5.1.3.7	GALE
Q92696	reviewed	Geranylgeranyl transferase type-2 subunit alpha (EC 2.5.1.60) (Geranylgeranyl transferase type II subunit alpha) (Rab geranyl-geranyltransferase subunit alpha) (Rab GG transferase alpha) (Rab GGTase alpha) (Rab geranylgeranyltransferase subunit alpha)	2.5.1.60	RABGGTA
P06737	reviewed	Glycogen phosphorylase, liver form (EC 2.4.1.1)	2.4.1.1	PYGL
Q5JRX3	reviewed	Presequence protease, mitochondrial (hPreP) (EC 3.4.24.-) (Pitrilysin metalloproteinase 1) (Metalloprotease 1) (hMP1)	3.4.24.-	PITRM1 KIAA1104 MP1 PREP
O14595	reviewed	Carboxy-terminal domain RNA polymerase II polypeptide A small phosphatase 2 (EC 3.1.3.16) (Nuclear LIM interactor-interacting factor 2) (NLI-interacting factor 2) (Protein OS-4) (Small C-terminal domain phosphatase 2) (Small CTD phosphatase 2) (SCP2)	3.1.3.16	CTDSP2 NIF2 OS4 SCP2
P62820	reviewed	Ras-related protein Rab-1A (EC 3.6.5.2) (YPT1-related protein)	3.6.5.2	RAB1A RAB1
P00367	reviewed	Glutamate dehydrogenase 1, mitochondrial (GDH 1) (EC 1.4.1.3)	1.4.1.3	GLUD1 GLUD
O75608	reviewed	Acyl-protein thioesterase 1 (APT-1) (hAPT1) (EC 3.1.2.-) (Lysophospholipase 1) (Lysophospholipase I) (LPL-I) (LysoPLA I) (Palmitoyl-protein hydrolase) (EC 3.1.2.22)	3.1.2.-; 3.1.2.22	LYPLA1 APT1 LPL1
Q8TCD5	reviewed	5'(3')-deoxyribonucleotidase, cytosolic type (EC 3.1.3.-) (Cytosolic 5',3'-pyrimidine nucleotidase) (Deoxy-5'-nucleotidase 1) (dNT-1)	3.1.3.-	NT5C DNT1 UMPH2
P11021	reviewed	Endoplasmic reticulum chaperone BiP (EC 3.6.4.10) (78 kDa glucose-regulated protein) (GRP-78) (Binding-immunoglobulin protein) (BiP) (Heat shock protein 70 family protein 5) (HSP70 family protein 5) (Heat shock protein family A member 5) (Immunoglobulin heavy chain-binding protein)	3.6.4.10	HSPA5 GRP78
P00568	reviewed	Adenylate kinase isoenzyme 1 (AK 1) (EC 2.7.4.3) (EC 2.7.4.6) (ATP-AMP transphosphorylase 1) (ATP:AMP phosphotransferase) (Adenylate monophosphate kinase) (Myokinase)	2.7.4.3; 2.7.4.6	AK1
Q9HB40	reviewed	Retinoid-inducible serine carboxypeptidase (EC 3.4.16.-) (Serine carboxypeptidase 1)	3.4.16.-	SCPEP1 RISC SCP1 MSTP034 UNQ265/PRO302
Q15181	reviewed	Inorganic pyrophosphatase (EC 3.6.1.1) (Pyrophosphate phospho-hydrolase) (PPase)	3.6.1.1	PPA1 IOPPP PP
Q16851	reviewed	UTP--glucose-1-phosphate uridylyltransferase (EC 2.7.7.9) (UDP-glucose pyrophosphorylase) (UDPGP) (UGPase)	2.7.7.9	UGP2 UGP1
P45974	reviewed	Ubiquitin carboxyl-terminal hydrolase 5 (EC 3.4.19.12) (Deubiquitinating enzyme 5) (Isopeptidase T) (Ubiquitin thioesterase 5) (Ubiquitin-specific-processing protease 5)	3.4.19.12	USP5 ISOT
P05186	reviewed	Alkaline phosphatase, tissue-nonspecific isozyme (AP-TNAP) (TNS-ALP) (TNSALP) (EC 3.1.3.1) (Alkaline phosphatase liver/bone/kidney isozyme) (Phosphoamidase) (Phosphocreatine phosphatase) (EC 3.9.1.1)	3.1.3.1; 3.9.1.1	ALPL
Q16775	reviewed	Hydroxyacylglutathione hydrolase, mitochondrial (EC 3.1.2.6) (Glyoxalase II) (Glx II)	3.1.2.6	HAGH GLO2 HAGH1
Q86X76	reviewed	Deaminated glutathione amidase (dGSH amidase) (EC 3.5.1.128) (Nitrilase homolog 1)	3.5.1.128	NIT1
Q86WU2	reviewed	Probable D-lactate dehydrogenase, mitochondrial (DLD) (Lactate dehydrogenase D) (EC 1.1.2.4)	1.1.2.4	LDHD
P51993	reviewed	4-galactosyl-N-acetylglucosaminide 3-alpha-L-fucosyltransferase FUT6 (EC 2.4.1.152) (Fucosyltransferase 6) (Fucosyltransferase VI) (Fuc-TVI) (FucT-VI) (Galactoside 3-L-fucosyltransferase)	2.4.1.152	FUT6 FCT3A
Q04446	reviewed	1,4-alpha-glucan-branching enzyme (EC 2.4.1.18) (Brancher enzyme) (Glycogen-branching enzyme)	2.4.1.18	GBE1
O15067	reviewed	Phosphoribosylformylglycinamidine synthase (FGAM synthase) (FGAMS) (EC 6.3.5.3) (Formylglycinamide ribonucleotide amidotransferase) (FGAR amidotransferase) (FGAR-AT) (Formylglycinamide ribotide amidotransferase) (Phosphoribosylformylglycineamide amidotransferase)	6.3.5.3	PFAS KIAA0361
O43776	reviewed	Asparagine--tRNA ligase, cytoplasmic (EC 6.1.1.22) (Asparaginyl-tRNA synthetase) (AsnRS) (Asparaginyl-tRNA synthetase 1)	6.1.1.22	NARS1 NARS NRS
Q9UKK9	reviewed	ADP-sugar pyrophosphatase (EC 3.6.1.13) (8-oxo-dGDP phosphatase) (EC 3.6.1.58) (Nuclear ATP-synthesis protein NUDIX5) (EC 2.7.7.96) (Nucleoside diphosphate-linked moiety X motif 5) (Nudix motif 5) (hNUDT5) (YSA1H)	2.7.7.96; 3.6.1.13; 3.6.1.58	NUDT5 NUDIX5 HSPC115
P0DMM9	reviewed	Sulfotransferase 1A3 (ST1A3) (EC 2.8.2.1) (Aryl sulfotransferase 1A3/1A4) (Catecholamine-sulfating phenol sulfotransferase) (HAST3) (M-PST) (Monoamine-sulfating phenol sulfotransferase) (Placental estrogen sulfotransferase) (Sulfotransferase 1A3/1A4) (Sulfotransferase, monoamine-preferring) (Thermolabile phenol sulfotransferase) (TL-PST)	2.8.2.1	SULT1A3 STM
P13667	reviewed	Protein disulfide-isomerase A4 (EC 5.3.4.1) (Endoplasmic reticulum resident protein 70) (ER protein 70) (ERp70) (Endoplasmic reticulum resident protein 72) (ER protein 72) (ERp-72) (ERp72)	5.3.4.1	PDIA4 ERP70 ERP72
Q9BRF8	reviewed	Serine/threonine-protein phosphatase CPPED1 (EC 3.1.3.16) (Calcineurin-like phosphoesterase domain-containing protein 1) (Complete S-transactivated protein 1)	3.1.3.16	CPPED1 CSTP1
Q6P531	reviewed	Glutathione hydrolase 6 (EC 3.4.19.13) (Gamma-glutamyltransferase 6) (GGT 6) (EC 2.3.2.2) (Gamma-glutamyltranspeptidase 6) [Cleaved into: Glutathione hydrolase 6 heavy chain; Glutathione hydrolase 6 light chain]	2.3.2.2; 3.4.19.13	GGT6
P35270	reviewed	Sepiapterin reductase (SPR) (EC 1.1.1.153)	1.1.1.153	SPR
Q08188	reviewed	Protein-glutamine gamma-glutamyltransferase E (EC 2.3.2.13) (Transglutaminase E) (TG(E)) (TGE) (TGase E) (Transglutaminase-3) (TGase-3) [Cleaved into: Protein-glutamine gamma-glutamyltransferase E 50 kDa catalytic chain; Protein-glutamine gamma-glutamyltransferase E 27 kDa non-catalytic chain]	2.3.2.13	TGM3
O95361	reviewed	Tripartite motif-containing protein 16 (EC 2.3.2.27) (E3 ubiquitin-protein ligase TRIM16) (Estrogen-responsive B box protein)	2.3.2.27	TRIM16 EBBP
P07858	reviewed	Cathepsin B (EC 3.4.22.1) (APP secretase) (APPS) (Cathepsin B1) [Cleaved into: Cathepsin B light chain; Cathepsin B heavy chain]	3.4.22.1	CTSB CPSB
P21217	reviewed	3-galactosyl-N-acetylglucosaminide 4-alpha-L-fucosyltransferase FUT3 (EC 2.4.1.65) (4-galactosyl-N-acetylglucosaminide 3-alpha-L-fucosyltransferase) (EC 2.4.1.152) (Alpha-3-fucosyltransferase FUT3) (EC 2.4.1.-) (Blood group Lewis alpha-4-fucosyltransferase) (Lewis FT) (Fucosyltransferase 3) (Fucosyltransferase III) (FucT-III)	2.4.1.-; 2.4.1.152; 2.4.1.65	FUT3 FT3B LE
Q16769	reviewed	Glutaminyl-peptide cyclotransferase (EC 2.3.2.5) (Glutaminyl cyclase) (QC) (sQC) (Glutaminyl-tRNA cyclotransferase) (Glutamyl cyclase) (EC)	2.3.2.5	QPCT
P27144	reviewed	Adenylate kinase 4, mitochondrial (AK 4) (EC 2.7.4.10) (EC 2.7.4.6) (Adenylate kinase 3-like) (GTP:AMP phosphotransferase AK4)	2.7.4.10; 2.7.4.6	AK4 AK3 AK3L1
P47897	reviewed	Glutamine--tRNA ligase (EC 6.1.1.18) (Glutaminyl-tRNA synthetase) (GlnRS)	6.1.1.18	QARS1 QARS
Q13510	reviewed	Acid ceramidase (AC) (ACDase) (Acid CDase) (EC 3.5.1.23) (Acylsphingosine deacylase) (N-acylethanolamine hydrolase ASAH1) (EC 3.5.1.-) (N-acylsphingosine amidohydrolase) (Putative 32 kDa heart protein) (PHP32) [Cleaved into: Acid ceramidase subunit alpha; Acid ceramidase subunit beta]	3.5.1.-; 3.5.1.23	ASAH1 ASAH HSD-33 HSD33
P42357	reviewed	Histidine ammonia-lyase (Histidase) (EC 4.3.1.3)	4.3.1.3	HAL HIS
O94766	reviewed	Galactosylgalactosylxylosylprotein 3-beta-glucuronosyltransferase 3 (EC 2.4.1.135) (Beta-1,3-glucuronyltransferase 3) (Glucuronosyltransferase I) (GlcAT-I) (UDP-GlcUA:Gal beta-1,3-Gal-R glucuronyltransferase) (GlcUAT-I)	2.4.1.135	B3GAT3
Q8NES3	reviewed	Beta-1,3-N-acetylglucosaminyltransferase lunatic fringe (EC 2.4.1.222) (O-fucosylpeptide 3-beta-N-acetylglucosaminyltransferase)	2.4.1.222	LFNG
O75884	reviewed	Serine hydrolase RBBP9 (EC 3.-.-.-) (B5T-overexpressed gene protein) (Protein BOG) (Retinoblastoma-binding protein 10) (RBBP-10) (Retinoblastoma-binding protein 9) (RBBP-9)	3.-.-.-	RBBP9 BOG RBBP10
P23141	reviewed	Liver carboxylesterase 1 (Acyl-coenzyme A:cholesterol acyltransferase) (ACAT) (Brain carboxylesterase hBr1) (Carboxylesterase 1) (CE-1) (hCE-1) (EC 3.1.1.1) (Cholesteryl ester hydrolase) (CEH) (EC 3.1.1.13) (Cocaine carboxylesterase) (Egasyn) (HMSE) (Methylumbelliferyl-acetate deacetylase 1) (EC 3.1.1.56) (Monocyte/macrophage serine esterase) (Retinyl ester hydrolase) (REH) (Serine esterase 1) (T…	3.1.1.1; 3.1.1.13; 3.1.1.56	CES1 CES2 SES1
P47989	reviewed	Xanthine dehydrogenase/oxidase [Includes: Xanthine dehydrogenase (XD) (EC 1.17.1.4); Xanthine oxidase (XO) (EC 1.17.3.2) (Xanthine oxidoreductase) (XOR)]	1.17.1.4; 1.17.3.2	XDH XDHA
P15374	reviewed	Ubiquitin carboxyl-terminal hydrolase isozyme L3 (UCH-L3) (EC 3.4.19.12) (Ubiquitin thioesterase L3)	3.4.19.12	UCHL3
Q7Z6Z7	reviewed	E3 ubiquitin-protein ligase HUWE1 (EC 2.3.2.26) (ARF-binding protein 1) (ARF-BP1) (HECT, UBA and WWE domain-containing protein 1) (HECT-type E3 ubiquitin transferase HUWE1) (Homologous to E6AP carboxyl terminus homologous protein 9) (HectH9) (Large structure of UREB1) (LASU1) (Mcl-1 ubiquitin ligase E3) (Mule) (Upstream regulatory element-binding protein 1) (URE-B1) (URE-binding protein 1)	2.3.2.26	HUWE1 KIAA0312 KIAA1578 UREB1 HSPC272
P07237	reviewed	Protein disulfide-isomerase (PDI) (EC 5.3.4.1) (Cellular thyroid hormone-binding protein) (Prolyl 4-hydroxylase subunit beta) (p55)	5.3.4.1	P4HB ERBA2L PDI PDIA1 PO4DB
Q7L266	reviewed	Isoaspartyl peptidase/L-asparaginase (EC 3.4.19.5) (EC 3.5.1.1) (Asparaginase-like protein 1) (Beta-aspartyl-peptidase) (Isoaspartyl dipeptidase) (L-asparagine amidohydrolase) [Cleaved into: Isoaspartyl peptidase/L-asparaginase alpha chain; Isoaspartyl peptidase/L-asparaginase beta chain]	3.4.19.5; 3.5.1.1	ASRGL1 ALP CRASH
P55072	reviewed	Transitional endoplasmic reticulum ATPase (TER ATPase) (EC 3.6.4.6) (15S Mg(2+)-ATPase p97 subunit) (Valosin-containing protein) (VCP)	3.6.4.6	VCP
P40306	reviewed	Proteasome subunit beta type-10 (EC 3.4.25.1) (Low molecular mass protein 10) (Macropain subunit MECl-1) (Multicatalytic endopeptidase complex subunit MECl-1) (Proteasome MECl-1) (Proteasome subunit beta-2i)	3.4.25.1	PSMB10 LMP10 MECL1
Q92743	reviewed	Serine protease HTRA1 (EC 3.4.21.-) (High-temperature requirement A serine peptidase 1) (L56) (Serine protease 11)	3.4.21.-	HTRA1 HTRA PRSS11
P20339	reviewed	Ras-related protein Rab-5A (EC 3.6.5.2)	3.6.5.2	RAB5A RAB5
Q13131	reviewed	5'-AMP-activated protein kinase catalytic subunit alpha-1 (AMPK subunit alpha-1) (EC 2.7.11.1) (Acetyl-CoA carboxylase kinase) (ACACA kinase) (EC 2.7.11.27) (Hydroxymethylglutaryl-CoA reductase kinase) (HMGCR kinase) (EC 2.7.11.31) (Tau-protein kinase PRKAA1) (EC 2.7.11.26)	2.7.11.1; 2.7.11.26; 2.7.11.27; 2.7.11.31	PRKAA1 AMPK1
Q9NYU2	reviewed	UDP-glucose:glycoprotein glucosyltransferase 1 (UGT1) (hUGT1) (EC 2.4.1.-) (UDP--Glc:glycoprotein glucosyltransferase) (UDP-glucose ceramide glucosyltransferase-like 1)	2.4.1.-	UGGT1 GT UGCGL1 UGGT UGT1 UGTR
Q04609	reviewed	Glutamate carboxypeptidase 2 (EC 3.4.17.21) (Cell growth-inhibiting gene 27 protein) (Folate hydrolase 1) (Folylpoly-gamma-glutamate carboxypeptidase) (FGCP) (Glutamate carboxypeptidase II) (GCPII) (Membrane glutamate carboxypeptidase) (mGCP) (N-acetylated-alpha-linked acidic dipeptidase I) (NAALADase I) (Prostate-specific membrane antigen) (PSM) (PSMA) (Pteroylpoly-gamma-glutamate carboxypeptida…	3.4.17.21	FOLH1 FOLH NAALAD1 PSM PSMA GIG27
O15305	reviewed	Phosphomannomutase 2 (PMM 2) (EC 5.4.2.8)	5.4.2.8	PMM2
Q13630	reviewed	GDP-L-fucose synthase (EC 1.1.1.271) (GDP-4-keto-6-deoxy-D-mannose-3,5-epimerase-4-reductase) (Protein FX) (Red cell NADP(H)-binding protein) (Short-chain dehydrogenase/reductase family 4E member 1)	1.1.1.271	GFUS SDR4E1 TSTA3
Q96GX9	reviewed	Methylthioribulose-1-phosphate dehydratase (MTRu-1-P dehydratase) (EC 4.2.1.109) (APAF1-interacting protein) (hAPIP)	4.2.1.109	APIP CGI-29
P29218	reviewed	Inositol monophosphatase 1 (IMP 1) (IMPase 1) (EC 3.1.3.25) (D-galactose 1-phosphate phosphatase) (EC 3.1.3.94) (Inositol-1(or 4)-monophosphatase 1) (Lithium-sensitive myo-inositol monophosphatase A1)	3.1.3.25; 3.1.3.94	IMPA1 IMPA
P22307	reviewed	Sterol carrier protein 2 (SCP-2) (Acetyl-CoA C-myristoyltransferase) (EC 2.3.1.155) (Non-specific lipid-transfer protein) (NSL-TP) (Propanoyl-CoA C-acyltransferase) (EC 2.3.1.176) (SCP-2/3-oxoacyl-CoA thiolase) (SCP-2/thiolase) (EC 2.3.1.16) (SCP-chi) (SCPX) (Sterol carrier protein X) (SCP-X)	2.3.1.155; 2.3.1.16; 2.3.1.176	SCP2
P42330	reviewed	Aldo-keto reductase family 1 member C3 (EC 1.1.1.-) (EC 1.1.1.210) (EC 1.1.1.53) (EC 1.1.1.62) (17-beta-hydroxysteroid dehydrogenase type 5) (17-beta-HSD 5) (3-alpha-HSD type II, brain) (3-alpha-hydroxysteroid dehydrogenase type 2) (3-alpha-HSD type 2) (EC 1.1.1.357) (Chlordecone reductase homolog HAKRb) (Dihydrodiol dehydrogenase 3) (DD-3) (DD3) (Dihydrodiol dehydrogenase type I) (HA1753) (Prost…	1.1.1.-; 1.1.1.188; 1.1.1.210; 1.1.1.239; 1.1.1.357; 1.1.1.53; 1.1.1.62; 1.1.1.64	AKR1C3 DDH1 HSD17B5 KIAA0119 PGFS
P62491	reviewed	Ras-related protein Rab-11A (Rab-11) (EC 3.6.5.2) (YL8)	3.6.5.2	RAB11A RAB11
Q99497	reviewed	Parkinson disease protein 7 (Maillard deglycase) (Oncogene DJ1) (Parkinsonism-associated deglycase) (Protein DJ-1) (DJ-1) (Protein/nucleic acid deglycase DJ-1) (EC 3.1.2.-, EC 3.5.1.-, EC 3.5.1.124)	3.1.2.-; 3.5.1.-; 3.5.1.124	PARK7
P16152	reviewed	Carbonyl reductase [NADPH] 1 (EC 1.1.1.184) (15-hydroxyprostaglandin dehydrogenase [NADP(+)]) (EC 1.1.1.196, EC 1.1.1.197) (20-beta-hydroxysteroid dehydrogenase) (Alcohol dehydrogenase [NAD(P)+] CBR1) (EC 1.1.1.71) (NADPH-dependent carbonyl reductase 1) (Prostaglandin 9-ketoreductase) (PG-9-KR) (Prostaglandin-E(2) 9-reductase) (EC 1.1.1.189) (Short chain dehydrogenase/reductase family 21C member …	1.1.1.184; 1.1.1.189; 1.1.1.196; 1.1.1.197; 1.1.1.71	CBR1 CBR CRN SDR21C1
P09622	reviewed	Dihydrolipoyl dehydrogenase, mitochondrial (EC 1.8.1.4) (Dihydrolipoamide dehydrogenase) (Glycine cleavage system L protein)	1.8.1.4	DLD GCSL LAD PHE3
Q14914	reviewed	Prostaglandin reductase 1 (PRG-1) (15-oxoprostaglandin 13-reductase) (EC 1.3.1.48) (Dithiolethione-inducible gene 1 protein) (D3T-inducible gene 1 protein) (DIG-1) (Leukotriene B4 12-hydroxydehydrogenase) (NAD(P)H-dependent alkenal/one oxidoreductase) (EC 1.3.1.74)	1.3.1.48; 1.3.1.74	PTGR1 LTB4DH
P15559	reviewed	NAD(P)H dehydrogenase [quinone] 1 (EC 1.6.5.2) (Azoreductase) (DT-diaphorase) (DTD) (Menadione reductase) (NAD(P)H:quinone oxidoreductase 1) (Phylloquinone reductase) (Quinone reductase 1) (QR1)	1.6.5.2	NQO1 DIA4 NMOR1
P23526	reviewed	Adenosylhomocysteinase (AdoHcyase) (EC 3.3.1.1) (S-adenosyl-L-homocysteine hydrolase)	3.3.1.1	AHCY SAHH
P62942	reviewed	Peptidyl-prolyl cis-trans isomerase FKBP1A (PPIase FKBP1A) (EC 5.2.1.8) (12 kDa FK506-binding protein) (12 kDa FKBP) (FKBP-12) (Calstabin-1) (FK506-binding protein 1A) (FKBP-1A) (Immunophilin FKBP12) (Rotamase)	5.2.1.8	FKBP1A FKBP1 FKBP12
Q99538	reviewed	Legumain (EC 3.4.22.34) (Asparaginyl endopeptidase) (Protease, cysteine 1)	3.4.22.34	LGMN PRSC1
Q03154	reviewed	Aminoacylase-1 (ACY-1) (EC 3.5.1.14) (N-acyl-L-amino-acid amidohydrolase)	3.5.1.14	ACY1
O60930	reviewed	Ribonuclease H1 (RNase H1) (EC 3.1.26.4) (Ribonuclease H type II)	3.1.26.4	RNASEH1 RNH1
P29350	reviewed	Tyrosine-protein phosphatase non-receptor type 6 (EC 3.1.3.48) (Hematopoietic cell protein-tyrosine phosphatase) (Protein-tyrosine phosphatase 1C) (PTP-1C) (Protein-tyrosine phosphatase SHP-1) (SH-PTP1)	3.1.3.48	PTPN6 HCP PTP1C
Q16774	reviewed	Guanylate kinase (EC 2.7.4.8) (GMP kinase) (Guanylate kinase 1)	2.7.4.8	GUK1 GMK GMPK
O14684	reviewed	Prostaglandin E synthase (EC 5.3.99.3) (Glutathione peroxidase PTGES) (EC 1.11.1.-) (Glutathione transferase PTGES) (EC 2.5.1.18) (Microsomal glutathione S-transferase 1-like 1) (MGST1-L1) (Microsomal prostaglandin E synthase 1) (MPGES-1) (p53-induced gene 12 protein)	1.11.1.-; 2.5.1.18; 5.3.99.3	PTGES MGST1L1 MPGES1 PGES PIG12
P68402	reviewed	Platelet-activating factor acetylhydrolase IB subunit alpha2 (EC 3.1.1.47) (PAF acetylhydrolase 30 kDa subunit) (PAF-AH 30 kDa subunit) (PAF-AH subunit beta) (PAFAH subunit beta)	3.1.1.47	PAFAH1B2 PAFAHB
P43490	reviewed	Nicotinamide phosphoribosyltransferase (NAmPRTase) (Nampt) (EC 2.4.2.12) (Pre-B-cell colony-enhancing factor 1) (Pre-B cell-enhancing factor) (Visfatin)	2.4.2.12	NAMPT PBEF PBEF1
Q8IWU5	reviewed	Extracellular sulfatase Sulf-2 (hSulf-2) (EC 3.1.6.-)	3.1.6.-	SULF2 KIAA1247 UNQ559/PRO1120
P25774	reviewed	Cathepsin S (EC 3.4.22.27)	3.4.22.27	CTSS
Q14894	reviewed	Ketimine reductase mu-crystallin (EC 1.5.1.25) (NADP-regulated thyroid-hormone-binding protein)	1.5.1.25	CRYM THBP
P31153	reviewed	S-adenosylmethionine synthase isoform type-2 (AdoMet synthase 2) (EC 2.5.1.6) (Methionine adenosyltransferase 2) (MAT 2) (Methionine adenosyltransferase II) (MAT-II)	2.5.1.6	MAT2A AMS2 MATA2
Q96FW1	reviewed	Ubiquitin thioesterase OTUB1 (EC 3.4.19.12) (Deubiquitinating enzyme OTUB1) (OTU domain-containing ubiquitin aldehyde-binding protein 1) (Otubain-1) (hOTU1) (Ubiquitin-specific-processing protease OTUB1)	3.4.19.12	OTUB1 OTB1 OTU1 HSPC263
P15531	reviewed	Nucleoside diphosphate kinase A (NDK A) (NDP kinase A) (EC 2.7.4.6) (Granzyme A-activated DNase) (GAAD) (Metastasis inhibition factor nm23) (NM23-H1) (Tumor metastatic process-associated protein)	2.7.4.6	NME1 NDPKA NM23
P02760	reviewed	Protein AMBP (Protein HC) [Cleaved into: Alpha-1-microglobulin (EC 1.6.2.-) (Alpha-1 microglycoprotein) (Complex-forming glycoprotein heterogeneous in charge); Inter-alpha-trypsin inhibitor light chain (ITI-LC) (Bikunin) (EDC1) (HI-30) (Uronic-acid-rich protein); Trypstatin]	1.6.2.-	AMBP HCP ITIL
Q9BUT1	reviewed	3-hydroxybutyrate dehydrogenase type 2 (EC 1.1.1.30) (4-oxo-L-proline reductase) (EC 1.1.1.104) (Dehydrogenase/reductase SDR family member 6) (Oxidoreductase UCPA) (R-beta-hydroxybutyrate dehydrogenase) (Short chain dehydrogenase/reductase family 15C member 1)	1.1.1.104; 1.1.1.30	BDH2 DHRS6 SDR15C1 UNQ6308/PRO20933
O60911	reviewed	Cathepsin L2 (EC 3.4.22.43) (Cathepsin U) (Cathepsin V)	3.4.22.43	CTSV CATL2 CTSL2 CTSU UNQ268/PRO305
P07814	reviewed	Bifunctional glutamate/proline--tRNA ligase (Bifunctional aminoacyl-tRNA synthetase) (Cell proliferation-inducing gene 32 protein) (Glutamatyl-prolyl-tRNA synthetase) [Includes: Glutamate--tRNA ligase (EC 6.1.1.17) (Glutamyl-tRNA synthetase) (GluRS); Proline--tRNA ligase (EC 6.1.1.15) (Prolyl-tRNA synthetase)]	6.1.1.15; 6.1.1.17	EPRS1 EPRS GLNS PARS QARS QPRS PIG32
Q15046	reviewed	Lysine--tRNA ligase (EC 2.7.7.-) (EC 6.1.1.6) (Lysyl-tRNA synthetase) (LysRS)	2.7.7.-; 6.1.1.6	KARS1 KARS KIAA0070
P09958	reviewed	Furin (EC 3.4.21.75) (Dibasic-processing enzyme) (Paired basic amino acid residue-cleaving enzyme) (PACE)	3.4.21.75	FURIN FUR PACE PCSK3
P00734	reviewed	Prothrombin (EC 3.4.21.5) (Coagulation factor II) [Cleaved into: Activation peptide fragment 1; Activation peptide fragment 2; Thrombin light chain; Thrombin heavy chain]	3.4.21.5	F2
Q92841	reviewed	Probable ATP-dependent RNA helicase DDX17 (EC 3.6.4.13) (DEAD box protein 17) (DEAD box protein p72) (DEAD box protein p82) (RNA-dependent helicase p72)	3.6.4.13	DDX17
Q9UEW8	reviewed	STE20/SPS1-related proline-alanine-rich protein kinase (Ste-20-related kinase) (EC 2.7.11.1) (DCHT) (Serine/threonine-protein kinase 39)	2.7.11.1	STK39 SPAK
P34949	reviewed	Mannose-6-phosphate isomerase (EC 5.3.1.8) (Phosphohexomutase) (Phosphomannose isomerase) (PMI)	5.3.1.8	MPI PMI1
P06576	reviewed	ATP synthase subunit beta, mitochondrial (EC 7.1.2.2) (ATP synthase F1 subunit beta)	7.1.2.2	ATP5F1B ATP5B ATPMB ATPSB
P61586	reviewed	Transforming protein RhoA (EC 3.6.5.2) (Rho cDNA clone 12) (h12)	3.6.5.2	RHOA ARH12 ARHA RHO12
P22392	reviewed	Nucleoside diphosphate kinase B (NDK B) (NDP kinase B) (EC 2.7.4.6) (C-myc purine-binding transcription factor PUF) (Histidine protein kinase NDKB) (EC 2.7.13.3) (nm23-H2)	2.7.13.3; 2.7.4.6	NME2 NM23B
P09211	reviewed	Glutathione S-transferase P (EC 2.5.1.18) (GST class-pi) (GSTP1-1)	2.5.1.18	GSTP1 FAEES3 GST3
P25325	reviewed	3-mercaptopyruvate sulfurtransferase (MST) (EC 2.8.1.2)	2.8.1.2	MPST TST2
P00918	reviewed	Carbonic anhydrase 2 (EC 4.2.1.1) (Carbonate dehydratase II) (Carbonic anhydrase C) (CAC) (Carbonic anhydrase II) (CA-II) (Cyanamide hydratase CA2) (EC 4.2.1.69)	4.2.1.1; 4.2.1.69	CA2
Q10471	reviewed	Polypeptide N-acetylgalactosaminyltransferase 2 (EC 2.4.1.41) (Polypeptide GalNAc transferase 2) (GalNAc-T2) (pp-GaNTase 2) (Protein-UDP acetylgalactosaminyltransferase 2) (UDP-GalNAc:polypeptide N-acetylgalactosaminyltransferase 2) [Cleaved into: Polypeptide N-acetylgalactosaminyltransferase 2 soluble form]	2.4.1.41	GALNT2
P49789	reviewed	Bis(5'-adenosyl)-triphosphatase (EC 3.6.1.29) (AP3A hydrolase) (AP3Aase) (Adenosine 5'-monophosphoramidase FHIT) (EC 3.9.1.-) (Adenylylsulfatase) (EC 3.6.2.1) (Adenylylsulfate-ammonia adenylyltransferase) (EC 2.7.7.51) (Diadenosine 5',5'''-P1,P3-triphosphate hydrolase) (Dinucleosidetriphosphatase) (Fragile histidine triad protein)	2.7.7.51; 3.6.1.29; 3.6.2.1; 3.9.1.-	FHIT
P32320	reviewed	Cytidine deaminase (EC 3.5.4.5) (Cytidine aminohydrolase)	3.5.4.5	CDA CDD
P12532	reviewed	Creatine kinase U-type, mitochondrial (EC 2.7.3.2) (Acidic-type mitochondrial creatine kinase) (Mia-CK) (Ubiquitous mitochondrial creatine kinase) (U-MtCK)	2.7.3.2	CKMT1A CKMT; CKMT1B CKMT
P49447	reviewed	Transmembrane ascorbate-dependent reductase CYB561 (EC 7.2.1.-) (Cytochrome b-561) (Cytochrome b561)	7.2.1.-	CYB561
P24752	reviewed	Acetyl-CoA acetyltransferase, mitochondrial (EC 2.3.1.9) (Acetoacetyl-CoA thiolase) (T2)	2.3.1.9	ACAT1 ACAT MAT
Q8WZ42	reviewed	Titin (EC 2.7.11.1) (Connectin) (Rhabdomyosarcoma antigen MU-RMS-40.14)	2.7.11.1	TTN
O95395	reviewed	Beta-1,3-galactosyl-O-glycosyl-glycoprotein beta-1,6-N-acetylglucosaminyltransferase 3 (EC 2.4.1.102) (EC 2.4.1.148) (EC 2.4.1.150) (C2GnT-mucin type) (C2GnT-M) (hC2GnT-M) (Core 2/core 4 beta-1,6-N-acetylglucosaminyltransferase) (C2/4GnT)	2.4.1.102; 2.4.1.148; 2.4.1.150	GCNT3
Q9BVJ7	reviewed	Dual specificity protein phosphatase 23 (EC 3.1.3.16) (EC 3.1.3.48) (Low molecular mass dual specificity phosphatase 3) (LDP-3) (VH1-like phosphatase Z)	3.1.3.16; 3.1.3.48	DUSP23 LDP3 VHZ
O14773	reviewed	Tripeptidyl-peptidase 1 (TPP-1) (EC 3.4.14.9) (Cell growth-inhibiting gene 1 protein) (Lysosomal pepstatin-insensitive protease) (LPIC) (Tripeptidyl aminopeptidase) (Tripeptidyl-peptidase I) (TPP-I)	3.4.14.9	TPP1 CLN2 GIG1 UNQ267/PRO304
O96007	reviewed	Molybdopterin synthase catalytic subunit (EC 2.8.1.12) (MOCO1-B) (Molybdenum cofactor synthesis protein 2 large subunit) (Molybdenum cofactor synthesis protein 2B) (MOCS2B) (Molybdopterin-synthase large subunit) (MPT synthase large subunit)	2.8.1.12	MOCS2 MCBPE MOCO1
Q9NY97	reviewed	N-acetyllactosaminide beta-1,3-N-acetylglucosaminyltransferase 2 (EC 2.4.1.149) (Beta-1,3-N-acetylglucosaminyltransferase 1) (BGnT-1) (Beta-1,3-Gn-T1) (Beta3Gn-T1) (Beta-1,3-galactosyltransferase 7) (Beta-1,3-GalTase 7) (Beta3Gal-T7) (Beta3GalT7) (b3Gal-T7) (Beta-3-Gx-T7) (UDP-Gal:beta-GlcNAc beta-1,3-galactosyltransferase 7) (UDP-GlcNAc:betaGal beta-1,3-N-acetylglucosaminyltransferase 2) (BGnT-2…	2.4.1.149	B3GNT2 B3GALT7 B3GNT1
P31944	reviewed	Caspase-14 (CASP-14) (EC 3.4.22.-) [Cleaved into: Caspase-14 subunit p17, mature form; Caspase-14 subunit p10, mature form; Caspase-14 subunit p20, intermediate form; Caspase-14 subunit p8, intermediate form]	3.4.22.-	CASP14
P34096	reviewed	Ribonuclease 4 (RNase 4) (EC 3.1.27.-)	3.1.27.-	RNASE4 RNS4
P33908	reviewed	Mannosyl-oligosaccharide 1,2-alpha-mannosidase IA (EC 3.2.1.113) (Man(9)-alpha-mannosidase) (Man9-mannosidase) (Mannosidase alpha class 1A member 1) (Processing alpha-1,2-mannosidase IA) (Alpha-1,2-mannosidase IA)	3.2.1.113	MAN1A1
P54136	reviewed	Arginine--tRNA ligase, cytoplasmic (EC 6.1.1.19) (Arginyl-tRNA synthetase) (ArgRS)	6.1.1.19	RARS1 RARS
Q9NQR4	reviewed	Omega-amidase NIT2 (EC 3.5.1.3) (Nitrilase homolog 2)	3.5.1.3	NIT2 CUA002
P54819	reviewed	Adenylate kinase 2, mitochondrial (AK 2) (EC 2.7.4.3) (ATP-AMP transphosphorylase 2) (ATP:AMP phosphotransferase) (Adenylate monophosphate kinase) [Cleaved into: Adenylate kinase 2, mitochondrial, N-terminally processed]	2.7.4.3	AK2 ADK2
P48163	reviewed	NADP-dependent malic enzyme (NADP-ME) (EC 1.1.1.40) (Malic enzyme 1)	1.1.1.40	ME1
Q8NFU3	reviewed	Thiosulfate:glutathione sulfurtransferase (TST) (EC 2.8.1.-)	2.8.1.-	TSTD1 KAT
P51659	reviewed	Peroxisomal multifunctional enzyme type 2 (MFE-2) (17-beta-hydroxysteroid dehydrogenase 4) (17-beta-HSD 4) (D-bifunctional protein) (DBP) (Multifunctional protein 2) (MFP-2) (Short chain dehydrogenase/reductase family 8C member 1) [Cleaved into: (3R)-hydroxyacyl-CoA dehydrogenase (EC 1.1.1.n12); Enoyl-CoA hydratase 2 (EC 4.2.1.107) (EC 4.2.1.119) (3-alpha,7-alpha,12-alpha-trihydroxy-5-beta-choles…	1.1.1.n12; 4.2.1.107; 4.2.1.119	HSD17B4 EDH17B4 SDR8C1
O95336	reviewed	6-phosphogluconolactonase (6PGL) (EC 3.1.1.31)	3.1.1.31	PGLS
Q01459	reviewed	Di-N-acetylchitobiase (EC 3.2.1.-)	3.2.1.-	CTBS CTB
O75828	reviewed	Carbonyl reductase [NADPH] 3 (EC 1.1.1.184) (NADPH-dependent carbonyl reductase 3) (Quinone reductase CBR3) (EC 1.6.5.10) (Short chain dehydrogenase/reductase family 21C member 2)	1.1.1.184; 1.6.5.10	CBR3 SDR21C2
P00450	reviewed	Ceruloplasmin (EC 1.16.3.1) (Ferroxidase)	1.16.3.1	CP
Q00796	reviewed	Sorbitol dehydrogenase (SDH) (EC 1.1.1.-) ((R,R)-butanediol dehydrogenase) (EC 1.1.1.4) (L-iditol 2-dehydrogenase) (EC 1.1.1.14) (Polyol dehydrogenase) (Ribitol dehydrogenase) (RDH) (EC 1.1.1.56) (Xylitol dehydrogenase) (XDH) (EC 1.1.1.9)	1.1.1.-; 1.1.1.14; 1.1.1.4; 1.1.1.56; 1.1.1.9	SORD
P23396	reviewed	40S ribosomal protein S3 (EC 4.2.99.18) (Small ribosomal subunit protein uS3)	4.2.99.18	RPS3 OK/SW-cl.26
Q92820	reviewed	Gamma-glutamyl hydrolase (EC 3.4.19.9) (Conjugase) (GH) (Gamma-Glu-X carboxypeptidase)	3.4.19.9	GGH
P07686	reviewed	Beta-hexosaminidase subunit beta (EC 3.2.1.52) (Beta-N-acetylhexosaminidase subunit beta) (Hexosaminidase subunit B) (Cervical cancer proto-oncogene 7 protein) (HCC-7) (N-acetyl-beta-glucosaminidase subunit beta) [Cleaved into: Beta-hexosaminidase subunit beta chain B; Beta-hexosaminidase subunit beta chain A]	3.2.1.52	HEXB HCC7
Q5TDH0	reviewed	Protein DDI1 homolog 2 (EC 3.4.23.-)	3.4.23.-	DDI2
P07203	reviewed	Glutathione peroxidase 1 (GPx-1) (GSHPx-1) (EC 1.11.1.9) (Cellular glutathione peroxidase)	1.11.1.9	GPX1
P21549	reviewed	Alanine--glyoxylate aminotransferase (AGT) (EC 2.6.1.44) (Serine--pyruvate aminotransferase) (SPT) (EC 2.6.1.51)	2.6.1.44; 2.6.1.51	AGXT AGT1 SPAT
Q96KP4	reviewed	Cytosolic non-specific dipeptidase (EC 3.4.13.18) (CNDP dipeptidase 2) (Glutamate carboxypeptidase-like protein 1) (Peptidase A) (Threonyl dipeptidase)	3.4.13.18	CNDP2 CN2 CPGL HEL-S-13 PEPA
Q687X5	reviewed	Metalloreductase STEAP4 (EC 1.16.1.9) (Six-transmembrane epithelial antigen of prostate 4) (SixTransMembrane protein of prostate 2) (Tumor necrosis factor, alpha-induced protein 9)	1.16.1.9	STEAP4 STAMP2 TNFAIP9
P49588	reviewed	Alanine--tRNA ligase, cytoplasmic (EC 6.1.1.7) (Alanyl-tRNA synthetase) (AlaRS) (Renal carcinoma antigen NY-REN-42)	6.1.1.7	AARS1 AARS
P11586	reviewed	C-1-tetrahydrofolate synthase, cytoplasmic (C1-THF synthase) (Epididymis secretory sperm binding protein) [Cleaved into: C-1-tetrahydrofolate synthase, cytoplasmic, N-terminally processed] [Includes: Methylenetetrahydrofolate dehydrogenase (EC 1.5.1.5); Methenyltetrahydrofolate cyclohydrolase (EC 3.5.4.9); Formyltetrahydrofolate synthetase (EC 6.3.4.3)]	1.5.1.5; 3.5.4.9; 6.3.4.3	MTHFD1 MTHFC MTHFD
P32119	reviewed	Peroxiredoxin-2 (EC 1.11.1.24) (Natural killer cell-enhancing factor B) (NKEF-B) (PRP) (Thiol-specific antioxidant protein) (TSA) (Thioredoxin peroxidase 1) (Thioredoxin-dependent peroxide reductase 1) (Thioredoxin-dependent peroxiredoxin 2)	1.11.1.24	PRDX2 NKEFB TDPX1
P31939	reviewed	Bifunctional purine biosynthesis protein ATIC (AICAR transformylase/inosine monophosphate cyclohydrolase) (ATIC) [Cleaved into: Bifunctional purine biosynthesis protein ATIC, N-terminally processed] [Includes: Phosphoribosylaminoimidazolecarboxamide formyltransferase (EC 2.1.2.3) (5-aminoimidazole-4-carboxamide ribonucleotide formyltransferase) (AICAR formyltransferase) (AICAR transformylase); In…	2.1.2.3; 3.5.4.10	ATIC PURH OK/SW-cl.86
O14841	reviewed	5-oxoprolinase (EC 3.5.2.9) (5-oxo-L-prolinase) (5-OPase) (Pyroglutamase)	3.5.2.9	OPLAH
P30041	reviewed	Peroxiredoxin-6 (EC 1.11.1.27) (1-Cys peroxiredoxin) (1-Cys PRX) (24 kDa protein) (Acidic calcium-independent phospholipase A2) (aiPLA2) (EC 3.1.1.4) (Antioxidant protein 2) (Glutathione-dependent peroxiredoxin) (Liver 2D page spot 40) (Lysophosphatidylcholine acyltransferase 5) (LPC acyltransferase 5) (LPCAT-5) (Lyso-PC acyltransferase 5) (EC 2.3.1.23) (Non-selenium glutathione peroxidase) (NSGP…	1.11.1.27; 2.3.1.23; 3.1.1.4	PRDX6 AOP2 KIAA0106
Q13228	reviewed	Methanethiol oxidase (MTO) (EC 1.8.3.4) (56 kDa selenium-binding protein) (SBP56) (SP56) (Selenium-binding protein 1)	1.8.3.4	SELENBP1 SBP
Q9H3S4	reviewed	Thiamin pyrophosphokinase 1 (hTPK1) (EC 2.7.6.2) (Placental protein 20) (PP20) (Thiamine pyrophosphokinase 1)	2.7.6.2	TPK1
O75936	reviewed	Gamma-butyrobetaine dioxygenase (EC 1.14.11.1) (Gamma-butyrobetaine hydroxylase) (Gamma-BBH) (Gamma-butyrobetaine,2-oxoglutarate dioxygenase)	1.14.11.1	BBOX1 BBH BBOX
Q99798	reviewed	Aconitate hydratase, mitochondrial (Aconitase) (EC 4.2.1.3) (Citrate hydro-lyase)	4.2.1.3	ACO2
O00194	reviewed	Ras-related protein Rab-27B (EC 3.6.5.2) (C25KG)	3.6.5.2	RAB27B
P47895	reviewed	Aldehyde dehydrogenase family 1 member A3 (EC 1.2.1.36) (Aldehyde dehydrogenase 6) (Retinaldehyde dehydrogenase 3) (RALDH-3) (RalDH3)	1.2.1.36	ALDH1A3 ALDH6
P14550	reviewed	Aldo-keto reductase family 1 member A1 (EC 1.1.1.2) (EC 1.1.1.372) (EC 1.1.1.54) (Alcohol dehydrogenase [NADP(+)]) (Aldehyde reductase) (Glucuronate reductase) (EC 1.1.1.19) (Glucuronolactone reductase) (EC 1.1.1.20)	1.1.1.19; 1.1.1.2; 1.1.1.20; 1.1.1.372; 1.1.1.54	AKR1A1 ALDR1 ALR
P15289	reviewed	Arylsulfatase A (ASA) (EC 3.1.6.8) (Cerebroside-sulfatase) [Cleaved into: Arylsulfatase A component B; Arylsulfatase A component C]	3.1.6.8	ARSA
P09972	reviewed	Fructose-bisphosphate aldolase C (EC 4.1.2.13) (Brain-type aldolase)	4.1.2.13	ALDOC ALDC
P60953	reviewed	Cell division control protein 42 homolog (EC 3.6.5.2) (G25K GTP-binding protein)	3.6.5.2	CDC42
P31941	reviewed	DNA dC->dU-editing enzyme APOBEC-3A (A3A) (EC 3.5.4.38) (Phorbolin-1)	3.5.4.38	APOBEC3A
P04040	reviewed	Catalase (EC 1.11.1.6)	1.11.1.6	CAT
Q11201	reviewed	CMP-N-acetylneuraminate-beta-galactosamide-alpha-2,3-sialyltransferase 1 (Alpha 2,3-ST 1) (Beta-galactoside alpha-2,3-sialyltransferase 1) (EC 2.4.99.4) (Gal-NAc6S) (Gal-beta-1,3-GalNAc-alpha-2,3-sialyltransferase) (Monosialoganglioside sialyltransferase) (EC 2.4.99.2) (SIATFL) (ST3Gal I) (ST3GalI) (ST3GalA.1) (ST3O) (Sialyltransferase 4A) (SIAT4-A)	2.4.99.2; 2.4.99.4	ST3GAL1 SIAT4 SIAT4A
P49862	reviewed	Kallikrein-7 (hK7) (EC 3.4.21.117) (Serine protease 6) (Stratum corneum chymotryptic enzyme) (hSCCE)	3.4.21.117	KLK7 PRSS6 SCCE
P22102	reviewed	Trifunctional purine biosynthetic protein adenosine-3 [Includes: Phosphoribosylamine--glycine ligase (EC 6.3.4.13) (Glycinamide ribonucleotide synthetase) (GARS) (Phosphoribosylglycinamide synthetase); Phosphoribosylformylglycinamidine cyclo-ligase (EC 6.3.3.1) (AIR synthase) (AIRS) (Phosphoribosyl-aminoimidazole synthetase); Phosphoribosylglycinamide formyltransferase (EC 2.1.2.2) (5'-phosphorib…	2.1.2.2; 6.3.3.1; 6.3.4.13	GART PGFT PRGS
P37837	reviewed	Transaldolase (EC 2.2.1.2)	2.2.1.2	TALDO1 TAL TALDO TALDOR
P07339	reviewed	Cathepsin D (EC 3.4.23.5) [Cleaved into: Cathepsin D light chain; Cathepsin D heavy chain]	3.4.23.5	CTSD CPSD
P17655	reviewed	Calpain-2 catalytic subunit (EC 3.4.22.53) (Calcium-activated neutral proteinase 2) (CANP 2) (Calpain M-type) (Calpain large polypeptide L2) (Calpain-2 large subunit) (Millimolar-calpain) (M-calpain)	3.4.22.53	CAPN2 CANPL2
P06744	reviewed	Glucose-6-phosphate isomerase (GPI) (EC 5.3.1.9) (Autocrine motility factor) (AMF) (Neuroleukin) (NLK) (Phosphoglucose isomerase) (PGI) (Phosphohexose isomerase) (PHI) (Sperm antigen 36) (SA-36)	5.3.1.9	GPI
P27487	reviewed	Dipeptidyl peptidase 4 (EC 3.4.14.5) (ADABP) (Adenosine deaminase complexing protein 2) (ADCP-2) (Dipeptidyl peptidase IV) (DPP IV) (T-cell activation antigen CD26) (TP103) (CD antigen CD26) [Cleaved into: Dipeptidyl peptidase 4 membrane form (Dipeptidyl peptidase IV membrane form); Dipeptidyl peptidase 4 soluble form (Dipeptidyl peptidase IV soluble form)]	3.4.14.5	DPP4 ADCP2 CD26
Q9H6E5	reviewed	Speckle targeted PIP5K1A-regulated poly(A) polymerase (Star-PAP) (EC 2.7.7.19) (RNA-binding motif protein 21) (RNA-binding protein 21) (U6 snRNA-specific terminal uridylyltransferase 1) (U6-TUTase) (EC 2.7.7.52)	2.7.7.19; 2.7.7.52	TUT1 RBM21
Q15102	reviewed	Platelet-activating factor acetylhydrolase IB subunit alpha1 (EC 3.1.1.47) (PAF acetylhydrolase 29 kDa subunit) (PAF-AH 29 kDa subunit) (PAF-AH subunit gamma) (PAFAH subunit gamma)	3.1.1.47	PAFAH1B3 PAFAHG
P09417	reviewed	Dihydropteridine reductase (EC 1.5.1.34) (HDHPR) (Quinoid dihydropteridine reductase) (Short chain dehydrogenase/reductase family 33C member 1)	1.5.1.34	QDPR DHPR SDR33C1
Q6DKJ4	reviewed	Nucleoredoxin (EC 1.8.1.8)	1.8.1.8	NXN NRX
Q12882	reviewed	Dihydropyrimidine dehydrogenase [NADP(+)] (DHPDHase) (DPD) (EC 1.3.1.2) (Dihydrothymine dehydrogenase) (Dihydrouracil dehydrogenase)	1.3.1.2	DPYD
Q13177	reviewed	Serine/threonine-protein kinase PAK 2 (EC 2.7.11.1) (Gamma-PAK) (PAK65) (S6/H4 kinase) (p21-activated kinase 2) (PAK-2) (p58) [Cleaved into: PAK-2p27 (p27); PAK-2p34 (p34) (C-t-PAK2)]	2.7.11.1	PAK2
Q15907	reviewed	Ras-related protein Rab-11B (EC 3.6.5.2) (GTP-binding protein YPT3)	3.6.5.2	RAB11B YPT3
P00966	reviewed	Argininosuccinate synthase (EC 6.3.4.5) (Citrulline--aspartate ligase)	6.3.4.5	ASS1 ASS
P54578	reviewed	Ubiquitin carboxyl-terminal hydrolase 14 (EC 3.4.19.12) (Deubiquitinating enzyme 14) (Ubiquitin thioesterase 14) (Ubiquitin-specific-processing protease 14)	3.4.19.12	USP14 TGT
Q9NUU7	reviewed	ATP-dependent RNA helicase DDX19A (EC 3.6.4.13) (DDX19-like protein) (DEAD box protein 19A)	3.6.4.13	DDX19A DDX19L
Q9NVE7	reviewed	4'-phosphopantetheine phosphatase (EC 3.1.3.-) (Inactive pantothenic acid kinase 4) (hPanK4)	3.1.3.-	PANK4
Q00688	reviewed	Peptidyl-prolyl cis-trans isomerase FKBP3 (PPIase FKBP3) (EC 5.2.1.8) (25 kDa FK506-binding protein) (25 kDa FKBP) (FKBP-25) (FK506-binding protein 3) (FKBP-3) (Immunophilin FKBP25) (Rapamycin-selective 25 kDa immunophilin) (Rotamase)	5.2.1.8	FKBP3 FKBP25
P00558	reviewed	Phosphoglycerate kinase 1 (EC 2.7.2.3) (Cell migration-inducing gene 10 protein) (Primer recognition protein 2) (PRP 2)	2.7.2.3	PGK1 PGKA MIG10 OK/SW-cl.110
Q16698	reviewed	2,4-dienoyl-CoA reductase [(3E)-enoyl-CoA-producing], mitochondrial (EC 1.3.1.124) (2,4-dienoyl-CoA reductase [NADPH]) (4-enoyl-CoA reductase [NADPH]) (Short chain dehydrogenase/reductase family 18C member 1)	1.3.1.124	DECR1 DECR SDR18C1
P62937	reviewed	Peptidyl-prolyl cis-trans isomerase A (PPIase A) (EC 5.2.1.8) (Cyclophilin A) (Cyclosporin A-binding protein) (Rotamase A) [Cleaved into: Peptidyl-prolyl cis-trans isomerase A, N-terminally processed]	5.2.1.8	PPIA CYPA
Q99536	reviewed	Synaptic vesicle membrane protein VAT-1 homolog (EC 1.-.-.-)	1.-.-.-	VAT1
Q00534	reviewed	Cyclin-dependent kinase 6 (EC 2.7.11.22) (Cell division protein kinase 6) (Serine/threonine-protein kinase PLSTIRE)	2.7.11.22	CDK6 CDKN6
O60603	reviewed	Toll-like receptor 2 (Toll/interleukin-1 receptor-like protein 4) (CD antigen CD282)		TLR2 TIL4
P51159	reviewed	Ras-related protein Rab-27A (Rab-27) (EC 3.6.5.2) (GTP-binding protein Ram)	3.6.5.2	RAB27A RAB27
P34896	reviewed	Serine hydroxymethyltransferase, cytosolic (SHMT) (EC 2.1.2.1) (Glycine hydroxymethyltransferase) (Serine methylase)	2.1.2.1	SHMT1
Q02790	reviewed	Peptidyl-prolyl cis-trans isomerase FKBP4 (PPIase FKBP4) (EC 5.2.1.8) (51 kDa FK506-binding protein) (FKBP51) (52 kDa FK506-binding protein) (52 kDa FKBP) (FKBP-52) (59 kDa immunophilin) (p59) (FK506-binding protein 4) (FKBP-4) (FKBP59) (HSP-binding immunophilin) (HBI) (Immunophilin FKBP52) (Rotamase) [Cleaved into: Peptidyl-prolyl cis-trans isomerase FKBP4, N-terminally processed]	5.2.1.8	FKBP4 FKBP52
P13798	reviewed	Acylamino-acid-releasing enzyme (AARE) (EC 3.4.19.1) (Acyl-peptide hydrolase) (APH) (Acylaminoacyl-peptidase) (Oxidized protein hydrolase) (OPH)	3.4.19.1	APEH D3F15S2 D3S48E DNF15S2
O00391	reviewed	Sulfhydryl oxidase 1 (hQSOX) (EC 1.8.3.2) (Quiescin Q6)	1.8.3.2	QSOX1 QSCN6 UNQ2520/PRO6013
P08246	reviewed	Neutrophil elastase (EC 3.4.21.37) (Bone marrow serine protease) (Elastase-2) (Human leukocyte elastase) (HLE) (Medullasin) (PMN elastase)	3.4.21.37	ELANE ELA2
O95394	reviewed	Phosphoacetylglucosamine mutase (PAGM) (EC 5.4.2.3) (Acetylglucosamine phosphomutase) (N-acetylglucosamine-phosphate mutase) (Phosphoglucomutase-3) (PGM 3)	5.4.2.3	PGM3 AGM1
P52895	reviewed	Aldo-keto reductase family 1 member C2 (EC 1.-.-.-) (EC 1.1.1.112) (EC 1.1.1.209) (EC 1.1.1.53) (EC 1.1.1.62) (EC 1.3.1.20) (3-alpha-HSD3) (Chlordecone reductase homolog HAKRD) (Dihydrodiol dehydrogenase 2) (DD-2) (DD2) (Dihydrodiol dehydrogenase/bile acid-binding protein) (DD/BABP) (Type III 3-alpha-hydroxysteroid dehydrogenase) (EC 1.1.1.357)	1.-.-.-; 1.1.1.112; 1.1.1.209; 1.1.1.357; 1.1.1.53; 1.1.1.62; 1.3.1.20	AKR1C2 DDH2
O95865	reviewed	N(G),N(G)-dimethylarginine dimethylaminohydrolase 2 (DDAH-2) (Dimethylarginine dimethylaminohydrolase 2) (EC 3.5.3.18) (DDAHII) (Dimethylargininase-2) (Protein G6a) (S-phase protein)	3.5.3.18	DDAH2 DDAH G6A NG30
Q9UBR2	reviewed	Cathepsin Z (EC 3.4.18.1) (Cathepsin P) (Cathepsin X)	3.4.18.1	CTSZ
P67775	reviewed	Serine/threonine-protein phosphatase 2A catalytic subunit alpha isoform (PP2A-alpha) (EC 3.1.3.16) (Replication protein C) (RP-C)	3.1.3.16	PPP2CA
P36639	reviewed	Oxidized purine nucleoside triphosphate hydrolase (EC 3.6.1.56) (2-hydroxy-dATP diphosphatase) (7,8-dihydro-8-oxoguanine triphosphatase) (8-oxo-dGTPase) (Methylated purine nucleoside triphosphate hydrolase) (EC 3.6.1.-) (Nucleoside diphosphate-linked moiety X motif 1) (Nudix motif 1)	3.6.1.-; 3.6.1.56	NUDT1 MTH1
O95571	reviewed	Persulfide dioxygenase ETHE1, mitochondrial (EC 1.13.11.18) (Ethylmalonic encephalopathy protein 1) (Hepatoma subtracted clone one protein) (Sulfur dioxygenase ETHE1)	1.13.11.18	ETHE1 HSCO
O95831	reviewed	Apoptosis-inducing factor 1, mitochondrial (EC 1.6.99.-) (Programmed cell death protein 8)	1.6.99.-	AIFM1 AIF PDCD8
O00487	reviewed	26S proteasome non-ATPase regulatory subunit 14 (EC 3.4.19.-) (26S proteasome regulatory subunit RPN11) (26S proteasome-associated PAD1 homolog 1)	3.4.19.-	PSMD14 POH1
P08237	reviewed	ATP-dependent 6-phosphofructokinase, muscle type (ATP-PFK) (PFK-M) (EC 2.7.1.11) (6-phosphofructokinase type A) (Phosphofructo-1-kinase isozyme A) (PFK-A) (Phosphohexokinase)	2.7.1.11	PFKM PFKX
P15104	reviewed	Glutamine synthetase (GS) (EC 6.3.1.2) (Glutamate--ammonia ligase) (Palmitoyltransferase GLUL) (EC 2.3.1.225)	2.3.1.225; 6.3.1.2	GLUL GLNS
P43251	reviewed	Biotinidase (Biotinase) (EC 3.5.1.12)	3.5.1.12	BTD
O75223	reviewed	Gamma-glutamylcyclotransferase (EC 4.3.2.9) (Cytochrome c-releasing factor 21)	4.3.2.9	GGCT C7orf24 CRF21
Q9UJ70	reviewed	N-acetyl-D-glucosamine kinase (N-acetylglucosamine kinase) (EC 2.7.1.59) (GlcNAc kinase)	2.7.1.59	NAGK
P21964	reviewed	Catechol O-methyltransferase (EC 2.1.1.6)	2.1.1.6	COMT
P68036	reviewed	Ubiquitin-conjugating enzyme E2 L3 (EC 2.3.2.23) (E2 ubiquitin-conjugating enzyme L3) (L-UBC) (UbcH7) (Ubiquitin carrier protein L3) (Ubiquitin-conjugating enzyme E2-F1) (Ubiquitin-protein ligase L3)	2.3.2.23	UBE2L3 UBCE7 UBCH7
Q99519	reviewed	Sialidase-1 (EC 3.2.1.18) (Acetylneuraminyl hydrolase) (G9 sialidase) (Lysosomal sialidase) (N-acetyl-alpha-neuraminidase 1)	3.2.1.18	NEU1 NANH
P17858	reviewed	ATP-dependent 6-phosphofructokinase, liver type (ATP-PFK) (PFK-L) (EC 2.7.1.11) (6-phosphofructokinase type B) (Phosphofructo-1-kinase isozyme B) (PFK-B) (Phosphohexokinase)	2.7.1.11	PFKL
O75351	reviewed	Vacuolar protein sorting-associated protein 4B (EC 3.6.4.6) (Cell migration-inducing gene 1 protein) (Suppressor of K(+) transport growth defect 1) (Protein SKD1)	3.6.4.6	VPS4B SKD1 VPS42 MIG1
Q9GZN4	reviewed	Brain-specific serine protease 4 (BSSP-4) (EC 3.4.21.-) (Serine protease 22) (Serine protease 26) (Tryptase epsilon)	3.4.21.-	PRSS22 BSSP4 PRSS26 SP001LA UNQ302/PRO343
P30085	reviewed	UMP-CMP kinase (EC 2.7.4.14) (Deoxycytidylate kinase) (CK) (dCMP kinase) (Nucleoside-diphosphate kinase) (EC 2.7.4.6) (Uridine monophosphate/cytidine monophosphate kinase) (UMP/CMP kinase) (UMP/CMPK)	2.7.4.14; 2.7.4.6	CMPK1 CMK CMPK UCK UMK UMPK
Q13057	reviewed	Bifunctional coenzyme A synthase (CoA synthase) (NBP) (POV-2) [Includes: Phosphopantetheine adenylyltransferase (EC 2.7.7.3) (Dephospho-CoA pyrophosphorylase) (Pantetheine-phosphate adenylyltransferase) (PPAT); Dephospho-CoA kinase (DPCK) (EC 2.7.1.24) (Dephosphocoenzyme A kinase) (DPCOAK)]	2.7.1.24; 2.7.7.3	COASY PSEC0106
P07477	reviewed	Serine protease 1 (EC 3.4.21.4) (Anionic trypsin I) (Anionic trypsin-I) (Beta-trypsin) (Cationic trypsinogen) (Pretrypsinogen I) (Trypsin I) (Trypsin-1) [Cleaved into: Alpha-trypsin chain 1; Alpha-trypsin chain 2]	3.4.21.4	PRSS1 TRP1 TRY1 TRYP1
Q5SGD2	reviewed	Protein phosphatase 1L (EC 3.1.3.16) (Protein phosphatase 1-like) (Protein phosphatase 2C isoform epsilon) (PP2C-epsilon)	3.1.3.16	PPM1L PP2CE
O95372	reviewed	Acyl-protein thioesterase 2 (APT-2) (EC 3.1.2.-) (Lysophospholipase II) (LPL-II) (LysoPLA II) (Palmitoyl-protein hydrolase) (EC 3.1.2.22)	3.1.2.-; 3.1.2.22	LYPLA2 APT2
Q8N335	reviewed	Glycerol-3-phosphate dehydrogenase 1-like protein (GPD1-L) (EC 1.1.1.8)	1.1.1.8	GPD1L KIAA0089
Q14258	reviewed	E3 ubiquitin/ISG15 ligase TRIM25 (EC 6.3.2.n3) (Estrogen-responsive finger protein) (RING finger protein 147) (RING-type E3 ubiquitin transferase) (EC 2.3.2.27) (RING-type E3 ubiquitin transferase TRIM25) (Tripartite motif-containing protein 25) (Ubiquitin/ISG15-conjugating enzyme TRIM25) (Zinc finger protein 147)	2.3.2.27; 6.3.2.n3	TRIM25 EFP RNF147 ZNF147
P04066	reviewed	Tissue alpha-L-fucosidase (EC 3.2.1.51) (Alpha-L-fucosidase I) (Alpha-L-fucoside fucohydrolase 1) (Alpha-L-fucosidase 1)	3.2.1.51	FUCA1 Nbla10230
P05164	reviewed	Myeloperoxidase (MPO) (EC 1.11.2.2) [Cleaved into: Myeloperoxidase; 89 kDa myeloperoxidase; 84 kDa myeloperoxidase; Myeloperoxidase light chain; Myeloperoxidase heavy chain]	1.11.2.2	MPO
P15309	reviewed	Prostatic acid phosphatase (PAP) (EC 3.1.3.2) (5'-nucleotidase) (5'-NT) (EC 3.1.3.5) (Acid phosphatase 3) (Ecto-5'-nucleotidase) (Protein tyrosine phosphatase ACP3) (EC 3.1.3.48) (Thiamine monophosphatase) (TMPase) [Cleaved into: PAPf39]	3.1.3.2; 3.1.3.48; 3.1.3.5	ACP3 ACPP
P06241	reviewed	Tyrosine-protein kinase Fyn (EC 2.7.10.2) (Proto-oncogene Syn) (Proto-oncogene c-Fyn) (Src-like kinase) (SLK) (p59-Fyn)	2.7.10.2	FYN
O60701	reviewed	UDP-glucose 6-dehydrogenase (UDP-Glc dehydrogenase) (UDP-GlcDH) (UDPGDH) (EC 1.1.1.22)	1.1.1.22	UGDH
Q92485	reviewed	Acid sphingomyelinase-like phosphodiesterase 3b (ASM-like phosphodiesterase 3b) (EC 3.1.4.-)	3.1.4.-	SMPDL3B ASML3B ASMLPD
P00491	reviewed	Purine nucleoside phosphorylase (PNP) (EC 2.4.2.1) (Inosine phosphorylase) (Inosine-guanosine phosphorylase)	2.4.2.1	PNP NP
P30838	reviewed	Aldehyde dehydrogenase, dimeric NADP-preferring (EC 1.2.1.5) (ALDHIII) (Aldehyde dehydrogenase 3) (Aldehyde dehydrogenase family 3 member A1)	1.2.1.5	ALDH3A1 ALDH3
P21399	reviewed	Cytoplasmic aconitate hydratase (Aconitase) (EC 4.2.1.3) (Citrate hydro-lyase) (Ferritin repressor protein) (Iron regulatory protein 1) (IRP1) (Iron-responsive element-binding protein 1) (IRE-BP 1)	4.2.1.3	ACO1 IREB1
Q9Y617	reviewed	Phosphoserine aminotransferase (EC 2.6.1.52) (Phosphohydroxythreonine aminotransferase) (PSAT)	2.6.1.52	PSAT1 PSA
P62834	reviewed	Ras-related protein Rap-1A (EC 3.6.5.2) (C21KG) (G-22K) (GTP-binding protein smg p21A) (Ras-related protein Krev-1)	3.6.5.2	RAP1A KREV1
P27169	reviewed	Serum paraoxonase/arylesterase 1 (PON 1) (EC 3.1.1.2) (EC 3.1.1.81) (EC 3.1.8.1) (Aromatic esterase 1) (A-esterase 1) (K-45) (Serum aryldialkylphosphatase 1)	3.1.1.2; 3.1.1.81; 3.1.8.1	PON1 PON
Q9Y295	reviewed	Developmentally-regulated GTP-binding protein 1 (DRG-1) (Neural precursor cell expressed developmentally down-regulated protein 3) (NEDD-3) (Translation factor GTPase DRG1) (TRAFAC GTPase DRG1) (EC 3.6.5.-)	3.6.5.-	DRG1 NEDD3
Q96G03	reviewed	Phosphopentomutase (EC 5.4.2.7) (Glucose phosphomutase 2) (Phosphodeoxyribomutase) (Phosphoglucomutase-2) (EC 5.4.2.2)	5.4.2.2; 5.4.2.7	PGM2 MSTP006
P61224	reviewed	Ras-related protein Rap-1b (EC 3.6.5.2) (GTP-binding protein smg p21B)	3.6.5.2	RAP1B OK/SW-cl.11
Q9Y6E0	reviewed	Serine/threonine-protein kinase 24 (EC 2.7.11.1) (Mammalian STE20-like protein kinase 3) (MST-3) (STE20-like kinase MST3) [Cleaved into: Serine/threonine-protein kinase 24 36 kDa subunit (Mammalian STE20-like protein kinase 3 N-terminal) (MST3/N); Serine/threonine-protein kinase 24 12 kDa subunit (Mammalian STE20-like protein kinase 3 C-terminal) (MST3/C)]	2.7.11.1	STK24 MST3 STK3
P53396	reviewed	ATP-citrate synthase (EC 2.3.3.8) (ATP-citrate (pro-S-)-lyase) (ACL) (Citrate cleavage enzyme)	2.3.3.8	ACLY
Q13724	reviewed	Mannosyl-oligosaccharide glucosidase (EC 3.2.1.106) (Processing A-glucosidase I)	3.2.1.106	MOGS GCS1
O95671	reviewed	Probable bifunctional dTTP/UTP pyrophosphatase/methyltransferase protein [Includes: dTTP/UTP pyrophosphatase (dTTPase/UTPase) (EC 3.6.1.9) (Nucleoside triphosphate pyrophosphatase) (Nucleotide pyrophosphatase) (Nucleotide PPase); N-acetylserotonin O-methyltransferase-like protein (ASMTL) (EC 2.1.1.-)]	2.1.1.-; 3.6.1.9	ASMTL
P11908	reviewed	Ribose-phosphate pyrophosphokinase 2 (EC 2.7.6.1) (PPRibP) (Phosphoribosyl pyrophosphate synthase II) (PRS-II)	2.7.6.1	PRPS2
P27695	reviewed	DNA-(apurinic or apyrimidinic site) endonuclease (EC 3.1.11.2) (APEX nuclease) (APEN) (Apurinic-apyrimidinic endonuclease 1) (AP endonuclease 1) (APE-1) (REF-1) (Redox factor-1) [Cleaved into: DNA-(apurinic or apyrimidinic site) endonuclease, mitochondrial]	3.1.11.2	APEX1 APE APE1 APEX APX HAP1 REF1
Q7Z7M9	reviewed	Polypeptide N-acetylgalactosaminyltransferase 5 (EC 2.4.1.41) (Polypeptide GalNAc transferase 5) (GalNAc-T5) (pp-GaNTase 5) (Protein-UDP acetylgalactosaminyltransferase 5) (UDP-GalNAc:polypeptide N-acetylgalactosaminyltransferase 5)	2.4.1.41	GALNT5
P23381	reviewed	Tryptophan--tRNA ligase, cytoplasmic (EC 6.1.1.2) (Interferon-induced protein 53) (IFP53) (Tryptophanyl-tRNA synthetase) (TrpRS) (hWRS) [Cleaved into: T1-TrpRS; T2-TrpRS]	6.1.1.2	WARS1 IFI53 WARS WRS
P14174	reviewed	Macrophage migration inhibitory factor (MIF) (EC 5.3.2.1) (Glycosylation-inhibiting factor) (GIF) (L-dopachrome isomerase) (L-dopachrome tautomerase) (EC 5.3.3.12) (Phenylpyruvate tautomerase)	5.3.2.1; 5.3.3.12	MIF GLIF MMIF
P54577	reviewed	Tyrosine--tRNA ligase, cytoplasmic (EC 6.1.1.1) (Tyrosyl-tRNA synthetase) (TyrRS) [Cleaved into: Tyrosine--tRNA ligase, cytoplasmic, N-terminally processed]	6.1.1.1	YARS1 YARS
P14735	reviewed	Insulin-degrading enzyme (EC 3.4.24.56) (Abeta-degrading protease) (Insulin protease) (Insulinase) (Insulysin)	3.4.24.56	IDE
Q9Y3B8	reviewed	Oligoribonuclease, mitochondrial (EC 3.1.15.-) (RNA exonuclease 2 homolog) (Small fragment nuclease)	3.1.15.-	REXO2 SFN SMFN CGI-114
P09210	reviewed	Glutathione S-transferase A2 (EC 2.5.1.18) (GST HA subunit 2) (GST class-alpha member 2) (GST-gamma) (GSTA2-2) (GTH2)	2.5.1.18	GSTA2 GST2
Q8NDH3	reviewed	Probable aminopeptidase NPEPL1 (EC 3.4.11.-) (Aminopeptidase-like 1)	3.4.11.-	NPEPL1 KIAA1974
P61088	reviewed	Ubiquitin-conjugating enzyme E2 N (EC 2.3.2.23) (Bendless-like ubiquitin-conjugating enzyme) (E2 ubiquitin-conjugating enzyme N) (Ubc13) (UbcH13) (Ubiquitin carrier protein N) (Ubiquitin-protein ligase N)	2.3.2.23	UBE2N BLU
P81605	reviewed	Dermcidin (EC 3.4.-.-) (Preproteolysin) [Cleaved into: Survival-promoting peptide; DCD-1]	3.4.-.-	DCD AIDD DSEP
Q9NR45	reviewed	Sialic acid synthase (N-acetylneuraminate synthase) (EC 2.5.1.56) (N-acetylneuraminate-9-phosphate synthase) (EC 2.5.1.57) (N-acetylneuraminic acid phosphate synthase) (N-acetylneuraminic acid synthase)	2.5.1.56; 2.5.1.57	NANS SAS
P51648	reviewed	Aldehyde dehydrogenase family 3 member A2 (EC 1.2.1.3) (EC 1.2.1.94) (Aldehyde dehydrogenase 10) (Fatty aldehyde dehydrogenase) (Microsomal aldehyde dehydrogenase)	1.2.1.3; 1.2.1.94	ALDH3A2 ALDH10 FALDH
P14324	reviewed	Farnesyl pyrophosphate synthase (FPP synthase) (FPS) (EC 2.5.1.10) ((2E,6E)-farnesyl diphosphate synthase) (Dimethylallyltranstransferase) (EC 2.5.1.1) (Farnesyl diphosphate synthase) (Geranyltranstransferase)	2.5.1.1; 2.5.1.10	FDPS FPS KIAA1293
P43155	reviewed	Carnitine O-acetyltransferase (Carnitine acetylase) (EC 2.3.1.137) (EC 2.3.1.7) (Carnitine acetyltransferase) (CAT) (CrAT)	2.3.1.137; 2.3.1.7	CRAT CAT1
O00462	reviewed	Beta-mannosidase (EC 3.2.1.25) (Lysosomal beta A mannosidase) (Mannanase) (Mannase)	3.2.1.25	MANBA MANB1
Q9NVS9	reviewed	Pyridoxine-5'-phosphate oxidase (EC 1.4.3.5) (Pyridoxamine-phosphate oxidase)	1.4.3.5	PNPO
Q96BW5	reviewed	Phosphotriesterase-related protein (EC 3.1.-.-) (Parathion hydrolase-related protein) (hPHRP)	3.1.-.-	PTER
O95747	reviewed	Serine/threonine-protein kinase OSR1 (EC 2.7.11.1) (Oxidative stress-responsive 1 protein)	2.7.11.1	OXSR1 KIAA1101 OSR1
Q99447	reviewed	Ethanolamine-phosphate cytidylyltransferase (EC 2.7.7.14) (CTP:phosphoethanolamine cytidylyltransferase) (Phosphorylethanolamine transferase)	2.7.7.14	PCYT2
Q9NZ08	reviewed	Endoplasmic reticulum aminopeptidase 1 (EC 3.4.11.-) (ARTS-1) (Adipocyte-derived leucine aminopeptidase) (A-LAP) (Aminopeptidase PILS) (Puromycin-insensitive leucyl-specific aminopeptidase) (PILS-AP) (Type 1 tumor necrosis factor receptor shedding aminopeptidase regulator)	3.4.11.-	ERAP1 APPILS ARTS1 KIAA0525 UNQ584/PRO1154
P27361	reviewed	Mitogen-activated protein kinase 3 (MAP kinase 3) (MAPK 3) (EC 2.7.11.24) (ERT2) (Extracellular signal-regulated kinase 1) (ERK-1) (Insulin-stimulated MAP2 kinase) (MAP kinase isoform p44) (p44-MAPK) (Microtubule-associated protein 2 kinase) (p44-ERK1)	2.7.11.24	MAPK3 ERK1 PRKM3
P28838	reviewed	Cytosol aminopeptidase (EC 3.4.11.1) (Cysteinylglycine-S-conjugate dipeptidase) (EC 3.4.13.23) (Leucine aminopeptidase 3) (LAP-3) (Leucyl aminopeptidase) (Peptidase S) (Proline aminopeptidase) (EC 3.4.11.5) (Prolyl aminopeptidase)	3.4.11.1; 3.4.11.5; 3.4.13.23	LAP3 LAPEP PEPS
Q04828	reviewed	Aldo-keto reductase family 1 member C1 (EC 1.1.1.-) (EC 1.1.1.112) (EC 1.1.1.209) (EC 1.1.1.210) (EC 1.1.1.357) (EC 1.1.1.51) (EC 1.1.1.53) (EC 1.1.1.62) (EC 1.3.1.20) (20-alpha-hydroxysteroid dehydrogenase) (20-alpha-HSD) (EC 1.1.1.149) (Chlordecone reductase homolog HAKRC) (Dihydrodiol dehydrogenase 1) (DD1) (High-affinity hepatic bile acid-binding protein) (HBAB)	1.1.1.-; 1.1.1.112; 1.1.1.149; 1.1.1.209; 1.1.1.210; 1.1.1.357; 1.1.1.51; 1.1.1.53; 1.1.1.62; 1.3.1.20	AKR1C1 DDH DDH1
P35573	reviewed	Glycogen debranching enzyme (Glycogen debrancher) [Includes: 4-alpha-glucanotransferase (EC 2.4.1.25) (Oligo-1,4-1,4-glucantransferase); Amylo-alpha-1,6-glucosidase (Amylo-1,6-glucosidase) (EC 3.2.1.33) (Dextrin 6-alpha-D-glucosidase)]	2.4.1.25; 3.2.1.33	AGL GDE
P0DTE7	reviewed	Alpha-amylase 1B (EC 3.2.1.1)	3.2.1.1	AMY1B AMY1
Q9UI42	reviewed	Carboxypeptidase A4 (EC 3.4.17.-) (Carboxypeptidase A3)	3.4.17.-	CPA4 CPA3 UNQ694/PRO1339
P61086	reviewed	Ubiquitin-conjugating enzyme E2 K (EC 2.3.2.23) (E2 ubiquitin-conjugating enzyme K) (Huntingtin-interacting protein 2) (HIP-2) (Ubiquitin carrier protein) (Ubiquitin-conjugating enzyme E2-25 kDa) (Ubiquitin-conjugating enzyme E2(25K)) (Ubiquitin-conjugating enzyme E2-25K) (Ubiquitin-protein ligase)	2.3.2.23	UBE2K HIP2 LIG
Q13444	reviewed	Disintegrin and metalloproteinase domain-containing protein 15 (ADAM 15) (EC 3.4.24.-) (Metalloprotease RGD disintegrin protein) (Metalloproteinase-like, disintegrin-like, and cysteine-rich protein 15) (MDC-15) (Metargidin)	3.4.24.-	ADAM15 MDC15
Q9UHJ6	reviewed	Sedoheptulokinase (SHK) (EC 2.7.1.14) (Carbohydrate kinase-like protein)	2.7.1.14	SHPK CARKL
Q9UHY7	reviewed	Enolase-phosphatase E1 (EC 3.1.3.77) (2,3-diketo-5-methylthio-1-phosphopentane phosphatase) (MASA homolog)	3.1.3.77	ENOPH1 MASA MSTP145
P41250	reviewed	Glycine--tRNA ligase (EC 6.1.1.14) (Diadenosine tetraphosphate synthetase) (Ap4A synthetase) (EC 2.7.7.-) (Glycyl-tRNA synthetase) (GlyRS) (Glycyl-tRNA synthetase 1)	2.7.7.-; 6.1.1.14	GARS1 GARS
P07711	reviewed	Procathepsin L (EC 3.4.22.15) (Cathepsin L1) (Major excreted protein) (MEP) [Cleaved into: Cathepsin L; Cathepsin L heavy chain; Cathepsin L light chain]	3.4.22.15	CTSL CTSL1
P0DTE8	reviewed	Alpha-amylase 1C (EC 3.2.1.1)	3.2.1.1	AMY1C AMY1
P38606	reviewed	V-type proton ATPase catalytic subunit A (V-ATPase subunit A) (EC 7.1.2.2) (V-ATPase 69 kDa subunit) (Vacuolar ATPase isoform VA68) (Vacuolar proton pump subunit alpha)	7.1.2.2	ATP6V1A ATP6A1 ATP6V1A1 VPP2
P24158	reviewed	Myeloblastin (EC 3.4.21.76) (AGP7) (C-ANCA antigen) (Leukocyte proteinase 3) (PR-3) (PR3) (Neutrophil proteinase 4) (NP-4) (P29) (Wegener autoantigen)	3.4.21.76	PRTN3 MBN
P30043	reviewed	Flavin reductase (NADPH) (FR) (EC 1.5.1.30) (Biliverdin reductase B) (BVR-B) (EC 1.3.1.24) (Biliverdin-IX beta-reductase) (Green heme-binding protein) (GHBP) (NADPH-dependent diaphorase) (NADPH-flavin reductase) (FLR)	1.3.1.24; 1.5.1.30	BLVRB FLR
P22735	reviewed	Protein-glutamine gamma-glutamyltransferase K (EC 2.3.2.13) (Epidermal TGase) (Transglutaminase K) (TG(K)) (TGK) (TGase K) (Transglutaminase-1) (TGase-1)	2.3.2.13	TGM1 KTG
P17050	reviewed	Alpha-N-acetylgalactosaminidase (EC 3.2.1.49) (Alpha-galactosidase B)	3.2.1.49	NAGA
P78417	reviewed	Glutathione S-transferase omega-1 (GSTO-1) (EC 2.5.1.18) (Glutathione S-transferase omega 1-1) (GSTO 1-1) (Glutathione-dependent dehydroascorbate reductase) (EC 1.8.5.1) (Monomethylarsonic acid reductase) (MMA(V) reductase) (EC 1.20.4.2) (S-(Phenacyl)glutathione reductase) (SPG-R)	1.20.4.2; 1.8.5.1; 2.5.1.18	GSTO1 GSTTLP28
P06733	reviewed	Alpha-enolase (EC 4.2.1.11) (2-phospho-D-glycerate hydro-lyase) (C-myc promoter-binding protein) (Enolase 1) (MBP-1) (MPB-1) (Non-neural enolase) (NNE) (Phosphopyruvate hydratase) (Plasminogen-binding protein)	4.2.1.11	ENO1 ENO1L1 MBPB1 MPB1
P16083	reviewed	Ribosyldihydronicotinamide dehydrogenase [quinone] (EC 1.10.5.1) (NRH dehydrogenase [quinone] 2) (NRH:quinone oxidoreductase 2) (Quinone reductase 2) (QR2)	1.10.5.1	NQO2 NMOR2
P00338	reviewed	L-lactate dehydrogenase A chain (LDH-A) (EC 1.1.1.27) (Cell proliferation-inducing gene 19 protein) (LDH muscle subunit) (LDH-M) (Renal carcinoma antigen NY-REN-59)	1.1.1.27	LDHA PIG19
P07384	reviewed	Calpain-1 catalytic subunit (EC 3.4.22.52) (Calcium-activated neutral proteinase 1) (CANP 1) (Calpain mu-type) (Calpain-1 large subunit) (Cell proliferation-inducing gene 30 protein) (Micromolar-calpain) (muCANP)	3.4.22.52	CAPN1 CANPL1 PIG30
P49773	reviewed	Adenosine 5'-monophosphoramidase HINT1 (EC 3.9.1.-) (Desumoylating isopeptidase HINT1) (EC 3.4.22.-) (Histidine triad nucleotide-binding protein 1) (Protein kinase C inhibitor 1) (Protein kinase C-interacting protein 1) (PKCI-1)	3.4.22.-; 3.9.1.-	HINT1 HINT PKCI1 PRKCNH1
P09960	reviewed	Leukotriene A-4 hydrolase (LTA-4 hydrolase) (EC 3.3.2.6) (Leukotriene A(4) hydrolase) (Tripeptide aminopeptidase LTA4H) (EC 3.4.11.4)	3.3.2.6; 3.4.11.4	LTA4H LTA4
P26572	reviewed	Alpha-1,3-mannosyl-glycoprotein 2-beta-N-acetylglucosaminyltransferase (EC 2.4.1.101) (N-glycosyl-oligosaccharide-glycoprotein N-acetylglucosaminyltransferase I) (GNT-I) (GlcNAc-T I)	2.4.1.101	MGAT1 GGNT1 GLCT1 GLYT1 MGAT
Q969X2	reviewed	Alpha-N-acetylgalactosaminide alpha-2,6-sialyltransferase 6 (EC 2.4.99.-) (GalNAc alpha-2,6-sialyltransferase VI) (ST6GalNAc VI) (ST6GalNAcVI) (hST6GalNAc VI) (Sialyltransferase 7F) (SIAT7-F)	2.4.99.-	ST6GALNAC6 SIAT7F UNQ708/PRO1359
A8K335	unreviewed	Folate gamma-glutamyl hydrolase (EC 3.4.19.9)	3.4.19.9
P23284	reviewed	Peptidyl-prolyl cis-trans isomerase B (PPIase B) (EC 5.2.1.8) (CYP-S1) (Cyclophilin B) (Rotamase B) (S-cyclophilin) (SCYLP)	5.2.1.8	PPIB CYPB
P10586	reviewed	Receptor-type tyrosine-protein phosphatase F (EC 3.1.3.48) (Leukocyte common antigen related) (LAR)	3.1.3.48	PTPRF LAR
O00115	reviewed	Deoxyribonuclease-2-alpha (EC 3.1.22.1) (Acid DNase) (Deoxyribonuclease II alpha) (DNase II alpha) (Lysosomal DNase II) (R31240_2)	3.1.22.1	DNASE2 DNASE2A DNL2
P22079	reviewed	Lactoperoxidase (LPO) (EC 1.11.1.7) (Salivary peroxidase) (SPO)	1.11.1.7	LPO SAPX
P09668	reviewed	Pro-cathepsin H [Cleaved into: Cathepsin H mini chain; Cathepsin H (EC 3.4.22.16); Cathepsin H heavy chain; Cathepsin H light chain]	3.4.22.16	CTSH CPSB
P00747	reviewed	Plasminogen (EC 3.4.21.7) [Cleaved into: Plasmin heavy chain A; Activation peptide; Angiostatin; Plasmin heavy chain A, short form; Plasmin light chain B]	3.4.21.7	PLG
Q96IU4	reviewed	Putative protein-lysine deacylase ABHD14B (EC 2.3.1.-) (Alpha/beta hydrolase domain-containing protein 14B) (Abhydrolase domain-containing protein 14B) (CCG1-interacting factor B)	2.3.1.-	ABHD14B CIB
Q13188	reviewed	Serine/threonine-protein kinase 3 (EC 2.7.11.1) (Mammalian STE20-like protein kinase 2) (MST-2) (STE20-like kinase MST2) (Serine/threonine-protein kinase Krs-1) [Cleaved into: Serine/threonine-protein kinase 3 36kDa subunit (MST2/N); Serine/threonine-protein kinase 3 20kDa subunit (MST2/C)]	2.7.11.1	STK3 KRS1 MST2
P13716	reviewed	Delta-aminolevulinic acid dehydratase (ALADH) (EC 4.2.1.24) (Porphobilinogen synthase)	4.2.1.24	ALAD
P52209	reviewed	6-phosphogluconate dehydrogenase, decarboxylating (EC 1.1.1.44)	1.1.1.44	PGD PGDH
Q9Y2R4	reviewed	Probable ATP-dependent RNA helicase DDX52 (EC 3.6.4.13) (ATP-dependent RNA helicase ROK1-like) (DEAD box protein 52)	3.6.4.13	DDX52 ROK1 HUSSY-19
P45877	reviewed	Peptidyl-prolyl cis-trans isomerase C (PPIase C) (EC 5.2.1.8) (Cyclophilin C) (Rotamase C)	5.2.1.8	PPIC CYPC
O43708	reviewed	Maleylacetoacetate isomerase (MAAI) (EC 5.2.1.2) (GSTZ1-1) (Glutathione S-transferase zeta 1) (EC 2.5.1.18)	2.5.1.18; 5.2.1.2	GSTZ1 MAAI
A0AVT1	reviewed	Ubiquitin-like modifier-activating enzyme 6 (Ubiquitin-activating enzyme 6) (EC 6.2.1.45) (Monocyte protein 4) (MOP-4) (Ubiquitin-activating enzyme E1-like protein 2) (E1-L2)	6.2.1.45	UBA6 MOP4 UBE1L2
P24666	reviewed	Low molecular weight phosphotyrosine protein phosphatase (LMW-PTP) (LMW-PTPase) (EC 3.1.3.48) (Adipocyte acid phosphatase) (Low molecular weight cytosolic acid phosphatase) (EC 3.1.3.2) (Red cell acid phosphatase 1)	3.1.3.2; 3.1.3.48	ACP1
Q9H4A4	reviewed	Aminopeptidase B (AP-B) (EC 3.4.11.6) (Arginine aminopeptidase) (Arginyl aminopeptidase)	3.4.11.6	RNPEP APB
Q04760	reviewed	Lactoylglutathione lyase (EC 4.4.1.5) (Aldoketomutase) (Glyoxalase I) (Glx I) (Ketone-aldehyde mutase) (Methylglyoxalase) (S-D-lactoylglutathione methylglyoxal lyase)	4.4.1.5	GLO1
P54802	reviewed	Alpha-N-acetylglucosaminidase (EC 3.2.1.50) (N-acetyl-alpha-glucosaminidase) (NAG) [Cleaved into: Alpha-N-acetylglucosaminidase 82 kDa form; Alpha-N-acetylglucosaminidase 77 kDa form]	3.2.1.50	NAGLU UFHSD1
Q16644	reviewed	MAP kinase-activated protein kinase 3 (MAPK-activated protein kinase 3) (MAPKAP kinase 3) (MAPKAP-K3) (MAPKAPK-3) (MK-3) (EC 2.7.11.1) (Chromosome 3p kinase) (3pK)	2.7.11.1	MAPKAPK3
Q9UNW1	reviewed	Multiple inositol polyphosphate phosphatase 1 (EC 3.1.3.62) (2,3-bisphosphoglycerate 3-phosphatase) (2,3-BPG phosphatase) (EC 3.1.3.80) (Inositol (1,3,4,5)-tetrakisphosphate 3-phosphatase) (Ins(1,3,4,5)P(4) 3-phosphatase)	3.1.3.62; 3.1.3.80	MINPP1 MIPP UNQ900/PRO1917
P02788	reviewed	Lactotransferrin (Lactoferrin) (EC 3.4.21.-) (Growth-inhibiting protein 12) (Talalactoferrin) [Cleaved into: Lactoferricin-H (Lfcin-H); Kaliocin-1; Lactoferroxin-A; Lactoferroxin-B; Lactoferroxin-C]	3.4.21.-	LTF GIG12 LF
Q86SF2	reviewed	N-acetylgalactosaminyltransferase 7 (EC 2.4.1.41) (Polypeptide GalNAc transferase 7) (GalNAc-T7) (pp-GaNTase 7) (Protein-UDP acetylgalactosaminyltransferase 7) (UDP-GalNAc:polypeptide N-acetylgalactosaminyltransferase 7)	2.4.1.41	GALNT7
P46926	reviewed	Glucosamine-6-phosphate isomerase 1 (EC 3.5.99.6) (Glucosamine-6-phosphate deaminase 1) (GNPDA 1) (GlcN6P deaminase 1) (Oscillin)	3.5.99.6	GNPDA1 GNPI HLN KIAA0060
Q9NTX5	reviewed	Ethylmalonyl-CoA decarboxylase (EC 4.1.1.94) (Enoyl-CoA hydratase domain-containing protein 1) (Methylmalonyl-CoA decarboxylase) (MMCD)	4.1.1.94	ECHDC1
O00571	reviewed	ATP-dependent RNA helicase DDX3X (EC 3.6.4.13) (CAP-Rf) (DEAD box protein 3, X-chromosomal) (DEAD box, X isoform) (DBX) (Helicase-like protein 2) (HLP2)	3.6.4.13	DDX3X DBX DDX3
P55786	reviewed	Puromycin-sensitive aminopeptidase (PSA) (EC 3.4.11.14) (Cytosol alanyl aminopeptidase) (AAP-S)	3.4.11.14	NPEPPS PSA
P41091	reviewed	Eukaryotic translation initiation factor 2 subunit 3 (EC 3.6.5.3) (Eukaryotic translation initiation factor 2 subunit gamma X) (eIF-2-gamma X) (eIF-2gX)	3.6.5.3	EIF2S3 EIF2G
P00390	reviewed	Glutathione reductase, mitochondrial (GR) (GRase) (EC 1.8.1.7)	1.8.1.7	GSR GLUR GRD1
P49189	reviewed	4-trimethylaminobutyraldehyde dehydrogenase (TMABA-DH) (TMABALDH) (EC 1.2.1.47) (Aldehyde dehydrogenase E3 isozyme) (Aldehyde dehydrogenase family 9 member A1) (EC 1.2.1.3) (Gamma-aminobutyraldehyde dehydrogenase) (EC 1.2.1.19) (R-aminobutyraldehyde dehydrogenase) [Cleaved into: 4-trimethylaminobutyraldehyde dehydrogenase, N-terminally processed]	1.2.1.19; 1.2.1.3; 1.2.1.47	ALDH9A1 ALDH4 ALDH7 ALDH9
Q16222	reviewed	UDP-N-acetylhexosamine pyrophosphorylase (Antigen X) (AGX) (Sperm-associated antigen 2) [Includes: UDP-N-acetylgalactosamine pyrophosphorylase (EC 2.7.7.83) (AGX-1); UDP-N-acetylglucosamine pyrophosphorylase (EC 2.7.7.23) (AGX-2)]	2.7.7.23; 2.7.7.83	UAP1 SPAG2
P62714	reviewed	Serine/threonine-protein phosphatase 2A catalytic subunit beta isoform (PP2A-beta) (EC 3.1.3.16)	3.1.3.16	PPP2CB
P55263	reviewed	Adenosine kinase (AK) (EC 2.7.1.20) (Adenosine 5'-phosphotransferase)	2.7.1.20	ADK
P09238	reviewed	Stromelysin-2 (SL-2) (EC 3.4.24.22) (Matrix metalloproteinase-10) (MMP-10) (Transin-2)	3.4.24.22	MMP10 STMY2
P05156	reviewed	Complement factor I (EC 3.4.21.45) (C3B/C4B inactivator) [Cleaved into: Complement factor I heavy chain; Complement factor I light chain]	3.4.21.45	CFI IF
P26640	reviewed	Valine--tRNA ligase (EC 6.1.1.9) (Protein G7a) (Valyl-tRNA synthetase) (ValRS)	6.1.1.9	VARS1 G7A VARS VARS2
Q7LG56	reviewed	Ribonucleoside-diphosphate reductase subunit M2 B (EC 1.17.4.1) (TP53-inducible ribonucleotide reductase M2 B) (p53-inducible ribonucleotide reductase small subunit 2-like protein) (p53R2)	1.17.4.1	RRM2B P53R2
Q15185	reviewed	Prostaglandin E synthase 3 (EC 5.3.99.3) (Cytosolic prostaglandin E2 synthase) (cPGES) (Hsp90 co-chaperone) (Progesterone receptor complex p23) (Telomerase-binding protein p23)	5.3.99.3	PTGES3 P23 TEBP
P00352	reviewed	Aldehyde dehydrogenase 1A1 (EC 1.2.1.19) (EC 1.2.1.28) (EC 1.2.1.3) (EC 1.2.1.36) (3-deoxyglucosone dehydrogenase) (ALDH-E1) (ALHDII) (Aldehyde dehydrogenase family 1 member A1) (Aldehyde dehydrogenase, cytosolic) (Retinal dehydrogenase 1) (RALDH 1) (RalDH1)	1.2.1.19; 1.2.1.28; 1.2.1.3; 1.2.1.36	ALDH1A1 ALDC ALDH1 PUMB1
P04406	reviewed	Glyceraldehyde-3-phosphate dehydrogenase (GAPDH) (EC 1.2.1.12) (Peptidyl-cysteine S-nitrosylase GAPDH) (EC 2.6.99.-)	1.2.1.12; 2.6.99.-	GAPDH GAPD CDABP0047 OK/SW-cl.12
P61081	reviewed	NEDD8-conjugating enzyme Ubc12 (EC 2.3.2.34) (NEDD8 carrier protein) (Ubiquitin-conjugating enzyme E2 M)	2.3.2.34	UBE2M UBC12
P19971	reviewed	Thymidine phosphorylase (TP) (EC 2.4.2.4) (Gliostatin) (Platelet-derived endothelial cell growth factor) (PD-ECGF) (TdRPase)	2.4.2.4	TYMP ECGF1
Q16832	reviewed	Discoidin domain-containing receptor 2 (Discoidin domain receptor 2) (EC 2.7.10.1) (CD167 antigen-like family member B) (Discoidin domain-containing receptor tyrosine kinase 2) (Neurotrophic tyrosine kinase, receptor-related 3) (Receptor protein-tyrosine kinase TKT) (Tyrosine-protein kinase TYRO10) (CD antigen CD167b)	2.7.10.1	DDR2 NTRKR3 TKT TYRO10
P18669	reviewed	Phosphoglycerate mutase 1 (EC 5.4.2.11) (EC 5.4.2.4) (BPG-dependent PGAM 1) (Phosphoglycerate mutase isozyme B) (PGAM-B)	5.4.2.11; 5.4.2.4	PGAM1 PGAMA CDABP0006
Q16881	reviewed	Thioredoxin reductase 1, cytoplasmic (TR) (EC 1.8.1.9) (Gene associated with retinoic and interferon-induced mortality 12 protein) (GRIM-12) (Gene associated with retinoic and IFN-induced mortality 12 protein) (KM-102-derived reductase-like factor) (Peroxidase TXNRD1) (EC 1.11.1.2) (Thioredoxin reductase TR1)	1.11.1.2; 1.8.1.9	TXNRD1 GRIM12 KDRF
P40394	reviewed	All-trans-retinol dehydrogenase [NAD(+)] ADH7 (EC 1.1.1.105) (Alcohol dehydrogenase class 4 mu/sigma chain) (EC 1.1.1.1) (Alcohol dehydrogenase class IV mu/sigma chain) (Gastric alcohol dehydrogenase) (Omega-hydroxydecanoate dehydrogenase ADH7) (EC 1.1.1.66) (Retinol dehydrogenase)	1.1.1.1; 1.1.1.105; 1.1.1.66	ADH7
O00754	reviewed	Lysosomal alpha-mannosidase (Laman) (EC 3.2.1.24) (Lysosomal acid alpha-mannosidase) (Mannosidase alpha class 2B member 1) (Mannosidase alpha-B) [Cleaved into: Lysosomal alpha-mannosidase A peptide; Lysosomal alpha-mannosidase B peptide; Lysosomal alpha-mannosidase C peptide; Lysosomal alpha-mannosidase D peptide; Lysosomal alpha-mannosidase E peptide]	3.2.1.24	MAN2B1 LAMAN MANB
P11766	reviewed	Alcohol dehydrogenase class-3 (EC 1.1.1.1) (Alcohol dehydrogenase 5) (Alcohol dehydrogenase class chi chain) (Alcohol dehydrogenase class-III) (Glutathione-dependent formaldehyde dehydrogenase) (FALDH) (FDH) (GSH-FDH) (EC 1.1.1.-) (S-(hydroxymethyl)glutathione dehydrogenase) (EC 1.1.1.284)	1.1.1.-; 1.1.1.1; 1.1.1.284	ADH5 ADHX FDH
Q06210	reviewed	Glutamine--fructose-6-phosphate aminotransferase [isomerizing] 1 (EC 2.6.1.16) (D-fructose-6-phosphate amidotransferase 1) (Glutamine:fructose-6-phosphate amidotransferase 1) (GFAT 1) (GFAT1) (Hexosephosphate aminotransferase 1)	2.6.1.16	GFPT1 GFAT GFPT
P35813	reviewed	Protein phosphatase 1A (EC 3.1.3.16) (Protein phosphatase 2C isoform alpha) (PP2C-alpha) (Protein phosphatase IA)	3.1.3.16	PPM1A PPPM1A
Q15084	reviewed	Protein disulfide-isomerase A6 (EC 5.3.4.1) (Endoplasmic reticulum protein 5) (ER protein 5) (ERp5) (Protein disulfide isomerase P5) (Thioredoxin domain-containing protein 7)	5.3.4.1	PDIA6 ERP5 P5 TXNDC7
P30046	reviewed	D-dopachrome decarboxylase (EC 4.1.1.84) (D-dopachrome tautomerase) (Phenylpyruvate tautomerase II)	4.1.1.84	DDT
P50570	reviewed	Dynamin-2 (EC 3.6.5.5)	3.6.5.5	DNM2 DYN2
Q9UHL4	reviewed	Dipeptidyl peptidase 2 (EC 3.4.14.2) (Dipeptidyl aminopeptidase II) (Dipeptidyl peptidase 7) (Dipeptidyl peptidase II) (DPP II) (Quiescent cell proline dipeptidase)	3.4.14.2	DPP7 DPP2 QPP
P46976	reviewed	Glycogenin-1 (GN-1) (GN1) (EC 2.4.1.186)	2.4.1.186	GYG1 GYG
P12724	reviewed	Eosinophil cationic protein (ECP) (EC 3.1.27.-) (Ribonuclease 3) (RNase 3)	3.1.27.-	RNASE3 ECP RNS3
Q9NQW7	reviewed	Xaa-Pro aminopeptidase 1 (EC 3.4.11.9) (Aminoacylproline aminopeptidase) (Cytosolic aminopeptidase P) (Soluble aminopeptidase P) (sAmp) (X-Pro aminopeptidase 1) (X-prolyl aminopeptidase 1, soluble)	3.4.11.9	XPNPEP1 XPNPEPL XPNPEPL1
P14555	reviewed	Phospholipase A2, membrane associated (EC 3.1.1.4) (GIIC sPLA2) (Group IIA phospholipase A2) (Non-pancreatic secretory phospholipase A2) (NPS-PLA2) (Phosphatidylcholine 2-acylhydrolase 2A)	3.1.1.4	PLA2G2A PLA2B PLA2L RASF-A
P07900	reviewed	Heat shock protein HSP 90-alpha (EC 3.6.4.10) (Heat shock 86 kDa) (HSP 86) (HSP86) (Lipopolysaccharide-associated protein 2) (LAP-2) (LPS-associated protein 2) (Renal carcinoma antigen NY-REN-38)	3.6.4.10	HSP90AA1 HSP90A HSPC1 HSPCA
P08311	reviewed	Cathepsin G (CG) (EC 3.4.21.20) [Cleaved into: Cathepsin G, C-terminal truncated form]	3.4.21.20	CTSG
Q96PD6	reviewed	2-acylglycerol O-acyltransferase 1 (EC 2.3.1.22) (Acyl-CoA:monoacylglycerol acyltransferase 1) (MGAT1) (Diacylglycerol O-acyltransferase candidate 2) (hDC2) (Diacylglycerol acyltransferase 2-like protein 1) (Monoacylglycerol O-acyltransferase 1)	2.3.1.22	MOGAT1 DC2 DGAT2L1
Q9UBQ7	reviewed	Glyoxylate reductase/hydroxypyruvate reductase (EC 1.1.1.79) (EC 1.1.1.81)	1.1.1.79; 1.1.1.81	GRHPR GLXR MSTP035
O15162	reviewed	Phospholipid scramblase 1 (PL scramblase 1) (Ca(2+)-dependent phospholipid scramblase 1) (Erythrocyte phospholipid scramblase) (Mg(2+)-dependent nuclease) (EC 3.1.-.-) (MmTRA1b)	3.1.-.-	PLSCR1
Q08257	reviewed	Quinone oxidoreductase (EC 1.6.5.5) (NADPH:quinone reductase) (Zeta-crystallin)	1.6.5.5	CRYZ
O75976	reviewed	Carboxypeptidase D (EC 3.4.17.22) (Metallocarboxypeptidase D) (gp180)	3.4.17.22	CPD
Q6IB77	reviewed	Glycine N-acyltransferase (EC 2.3.1.13) (Acyl-CoA:glycine N-acyltransferase) (AAc) (Aralkyl acyl-CoA N-acyltransferase) (Aralkyl acyl-CoA:amino acid N-acyltransferase) (Benzoyl-coenzyme A:glycine N-acyltransferase) (Glycine N-benzoyltransferase) (EC 2.3.1.71) (HRP-1(CLP))	2.3.1.13; 2.3.1.71	GLYAT ACGNAT CAT GAT

## Sheet: SEP-Specific (n=314)
UniProt ID	Reviewed	Protein names	EC number	Gene Names
Q8TDQ7	reviewed	Glucosamine-6-phosphate isomerase 2 (EC 3.5.99.6) (Glucosamine-6-phosphate deaminase 2) (GNPDA 2) (GlcN6P deaminase 2) (Glucosamine-6-phosphate isomerase SB52)	3.5.99.6	GNPDA2 GNP2
Q92876	reviewed	Kallikrein-6 (EC 3.4.21.-) (Neurosin) (Protease M) (SP59) (Serine protease 18) (Serine protease 9) (Zyme)	3.4.21.-	KLK6 PRSS18 PRSS9
Q13882	reviewed	Protein-tyrosine kinase 6 (EC 2.7.10.2) (Breast tumor kinase) (Tyrosine-protein kinase BRK)	2.7.10.2	PTK6 BRK
Q8N0W3	reviewed	L-fucose kinase (Fucokinase) (EC 2.7.1.52)	2.7.1.52	FCSK FUK
Q9Y4E8	reviewed	Ubiquitin carboxyl-terminal hydrolase 15 (EC 3.4.19.12) (Deubiquitinating enzyme 15) (Ubiquitin thioesterase 15) (Ubiquitin-specific-processing protease 15) (Unph-2) (Unph4)	3.4.19.12	USP15 KIAA0529
P52888	reviewed	Thimet oligopeptidase (EC 3.4.24.15) (Endopeptidase 24.15) (MP78)	3.4.24.15	THOP1
P28072	reviewed	Proteasome subunit beta type-6 (EC 3.4.25.1) (Macropain delta chain) (Multicatalytic endopeptidase complex delta chain) (Proteasome delta chain) (Proteasome subunit Y)	3.4.25.1	PSMB6 LMPY Y
P00736	reviewed	Complement C1r subcomponent (EC 3.4.21.41) (Complement component 1 subcomponent r) [Cleaved into: Complement C1r subcomponent heavy chain; Complement C1r subcomponent light chain]	3.4.21.41	C1R
Q53G42	unreviewed	m7GpppX diphosphatase (EC 3.6.1.59) (DCS-1) (Decapping scavenger enzyme) (Hint-related 7meGMP-directed hydrolase) (Histidine triad nucleotide-binding protein 5) (Histidine triad protein member 5) (Scavenger mRNA-decapping enzyme DcpS)	3.6.1.59
P54922	reviewed	ADP-ribosylhydrolase ARH1 (EC 3.2.2.19) (ADP-ribose-L-arginine cleaving enzyme) ([Protein ADP-ribosylarginine] hydrolase) (ADP-ribosylarginine hydrolase) (hARH1)	3.2.2.19	ADPRH ARH1
Q6UWP2	reviewed	Dehydrogenase/reductase SDR family member 11 (17-beta-hydroxysteroid dehydrogenase) (3-beta-hydroxysteroid 3-dehydrogenase) (EC 1.1.1.270) (Estradiol 17-beta-dehydrogenase) (EC 1.1.1.62) (Short-chain dehydrogenase/reductase family 24C member 1)	1.1.1.270; 1.1.1.62	DHRS11 SDR24C1 UNQ836/PRO1774
B3KP90	unreviewed	Protein-serine/threonine phosphatase (EC 3.1.3.16)	3.1.3.16
P50583	reviewed	Bis(5'-nucleosyl)-tetraphosphatase [asymmetrical] (EC 3.6.1.17) (Diadenosine 5',5'''-P1,P4-tetraphosphate asymmetrical hydrolase) (Ap4A hydrolase) (Ap4Aase) (Diadenosine tetraphosphatase) (Nucleoside diphosphate-linked moiety X motif 2) (Nudix motif 2)	3.6.1.17	NUDT2 APAH1
O43252	reviewed	Bifunctional 3'-phosphoadenosine 5'-phosphosulfate synthase 1 (PAPS synthase 1) (PAPSS 1) (Sulfurylase kinase 1) (SK 1) (SK1) [Includes: Sulfate adenylyltransferase (EC 2.7.7.4) (ATP-sulfurylase) (Sulfate adenylate transferase) (SAT); Adenylyl-sulfate kinase (EC 2.7.1.25) (3'-phosphoadenosine-5'-phosphosulfate synthase) (APS kinase) (Adenosine-5'-phosphosulfate 3'-phosphotransferase) (Adenylylsul…	2.7.1.25; 2.7.7.4	PAPSS1 ATPSK1 PAPSS
O60218	reviewed	Aldo-keto reductase family 1 member B10 (EC 1.1.1.300) (EC 1.1.1.54) (ARL-1) (Aldose reductase-like) (Aldose reductase-related protein) (ARP) (hARP) (Small intestine reductase) (SI reductase)	1.1.1.300; 1.1.1.54	AKR1B10 AKR1B11
B7Z4B2	unreviewed	Aminopeptidase (EC 3.4.11.-)	3.4.11.-
Q96EK6	reviewed	Glucosamine 6-phosphate N-acetyltransferase (EC 2.3.1.4) (Phosphoglucosamine acetylase) (Phosphoglucosamine transacetylase)	2.3.1.4	GNPNAT1 GNA1
Q9H3S7	reviewed	Tyrosine-protein phosphatase non-receptor type 23 (EC 3.1.3.48) (His domain-containing protein tyrosine phosphatase) (HD-PTP) (Protein tyrosine phosphatase TD14) (PTP-TD14)	3.1.3.48	PTPN23 KIAA1471
Q06520	reviewed	Sulfotransferase 2A1 (ST2A1) (EC 2.8.2.2) (Bile salt sulfotransferase) (EC 2.8.2.14) (Dehydroepiandrosterone sulfotransferase) (DHEA-ST) (DHEA-ST8) (Hydroxysteroid Sulfotransferase) (HST) (ST2) (SULT2A3)	2.8.2.14; 2.8.2.2	SULT2A1 HST STD
P00325	reviewed	All-trans-retinol dehydrogenase [NAD(+)] ADH1B (EC 1.1.1.105) (Alcohol dehydrogenase 1B) (Alcohol dehydrogenase subunit beta)	1.1.1.105	ADH1B ADH2
Q9NTJ4	reviewed	Alpha-mannosidase 2C1 (EC 3.2.1.24) (Alpha mannosidase 6A8B) (Alpha-D-mannoside mannohydrolase) (Mannosidase alpha class 2C member 1)	3.2.1.24	MAN2C1 MANA MANA1
O14920	reviewed	Inhibitor of nuclear factor kappa-B kinase subunit beta (I-kappa-B-kinase beta) (IKK-B) (IKK-beta) (IkBKB) (EC 2.7.11.10) (I-kappa-B kinase 2) (IKK2) (Nuclear factor NF-kappa-B inhibitor kinase beta) (NFKBIKB) (Serine/threonine protein kinase IKBKB) (EC 2.7.11.1)	2.7.11.1; 2.7.11.10	IKBKB IKKB
P06681	reviewed	Complement C2 (EC 3.4.21.43) (C3/C5 convertase) [Cleaved into: Complement C2b fragment; Complement C2a fragment]	3.4.21.43	C2
Q9Y265	reviewed	RuvB-like 1 (EC 3.6.4.12) (49 kDa TATA box-binding protein-interacting protein) (49 kDa TBP-interacting protein) (54 kDa erythrocyte cytosolic protein) (ECP-54) (INO80 complex subunit H) (Nuclear matrix protein 238) (NMP 238) (Pontin 52) (TIP49a) (TIP60-associated protein 54-alpha) (TAP54-alpha)	3.6.4.12	RUVBL1 INO80H NMP238 TIP49 TIP49A
B4DE94	unreviewed	Protein-ribulosamine 3-kinase (EC 2.7.1.172)	2.7.1.172
P26885	reviewed	Peptidyl-prolyl cis-trans isomerase FKBP2 (PPIase FKBP2) (EC 5.2.1.8) (13 kDa FK506-binding protein) (13 kDa FKBP) (FKBP-13) (FK506-binding protein 2) (FKBP-2) (Immunophilin FKBP13) (Rotamase)	5.2.1.8	FKBP2 FKBP13
O95749	reviewed	Geranylgeranyl pyrophosphate synthase (GGPP synthase) (GGPPSase) (EC 2.5.1.-) ((2E,6E)-farnesyl diphosphate synthase) (Dimethylallyltranstransferase) (EC 2.5.1.1) (Farnesyl diphosphate synthase) (Farnesyltranstransferase) (EC 2.5.1.29) (Geranylgeranyl diphosphate synthase) (Geranyltranstransferase) (EC 2.5.1.10)	2.5.1.-; 2.5.1.1; 2.5.1.10; 2.5.1.29	GGPS1
Q6E0B2	unreviewed	Non-specific serine/threonine protein kinase (EC 2.7.11.1)	2.7.11.1
P04746	reviewed	Pancreatic alpha-amylase (PA) (EC 3.2.1.1) (1,4-alpha-D-glucan glucanohydrolase)	3.2.1.1	AMY2A
P53582	reviewed	Methionine aminopeptidase 1 (MAP 1) (MetAP 1) (EC 3.4.11.18) (Peptidase M 1)	3.4.11.18	METAP1 KIAA0094
Q6PFW1	reviewed	Inositol hexakisphosphate and diphosphoinositol-pentakisphosphate kinase 1 (EC 2.7.4.24) (Diphosphoinositol pentakisphosphate kinase 1) (Histidine acid phosphatase domain-containing protein 2A) (IP6 kinase) (Inositol pyrophosphate synthase 1) (InsP6 and PP-IP5 kinase 1) (VIP1 homolog) (hsVIP1)	2.7.4.24	PPIP5K1 HISPPD2A IP6K IPS1 KIAA0377 VIP1
Q8TF46	reviewed	DIS3-like exonuclease 1 (EC 3.1.13.-)	3.1.13.-	DIS3L DIS3L1 KIAA1955
P21128	reviewed	Uridylate-specific endoribonuclease (EC 4.6.1.-) (Placental protein 11) (PP11) (Protein endoU)	4.6.1.-	ENDOU
P00403	reviewed	Cytochrome c oxidase subunit 2 (EC 7.1.1.9) (Cytochrome c oxidase polypeptide II)	7.1.1.9	MT-CO2 COII COX2 COXII MTCO2
P30084	reviewed	Enoyl-CoA hydratase, mitochondrial (mECH) (mECH1) (EC 4.2.1.17) (EC 5.3.3.8) (Enoyl-CoA hydratase 1) (ECHS1) (Short-chain enoyl-CoA hydratase) (SCEH)	4.2.1.17; 5.3.3.8	ECHS1
P23443	reviewed	Ribosomal protein S6 kinase beta-1 (S6K-beta-1) (S6K1) (EC 2.7.11.1) (70 kDa ribosomal protein S6 kinase 1) (P70S6K1) (p70-S6K 1) (Ribosomal protein S6 kinase I) (Serine/threonine-protein kinase 14A) (p70 ribosomal S6 kinase alpha) (p70 S6 kinase alpha) (p70 S6K-alpha) (p70 S6KA)	2.7.11.1	RPS6KB1 STK14A
P09104	reviewed	Gamma-enolase (EC 4.2.1.11) (2-phospho-D-glycerate hydro-lyase) (Enolase 2) (Neural enolase) (Neuron-specific enolase) (NSE)	4.2.1.11	ENO2
P51580	reviewed	Thiopurine S-methyltransferase (EC 2.1.1.67) (Thiopurine methyltransferase)	2.1.1.67	TPMT
Q63HN8	reviewed	E3 ubiquitin-protein ligase RNF213 (EC 2.3.2.27) (EC 3.6.4.-) (ALK lymphoma oligomerization partner on chromosome 17) (E3 ubiquitin-lipopolysaccharide ligase RNF213) (EC 2.3.2.-) (Mysterin) (RING finger protein 213)	2.3.2.-; 2.3.2.27; 3.6.4.-	RNF213 ALO17 C17orf27 KIAA1554 KIAA1618 MYSTR
Q6YP21	reviewed	Kynurenine--oxoglutarate transaminase 3 (EC 2.6.1.7) (Cysteine-S-conjugate beta-lyase 2) (EC 4.4.1.13) (Kynurenine aminotransferase 3) (Kynurenine aminotransferase III) (KATIII) (Kynurenine--glyoxylate transaminase) (EC 2.6.1.63) (Kynurenine--oxoglutarate transaminase III)	2.6.1.63; 2.6.1.7; 4.4.1.13	KYAT3 CCBL2 KAT3
P51148	reviewed	Ras-related protein Rab-5C (EC 3.6.5.2) (L1880) (RAB5L)	3.6.5.2	RAB5C RABL
Q9C0C9	reviewed	(E3-independent) E2 ubiquitin-conjugating enzyme (EC 2.3.2.24) (E2/E3 hybrid ubiquitin-protein ligase UBE2O) (Ubiquitin carrier protein O) (Ubiquitin-conjugating enzyme E2 O) (Ubiquitin-conjugating enzyme E2 of 230 kDa) (Ubiquitin-conjugating enzyme E2-230K) (Ubiquitin-protein ligase O)	2.3.2.24	UBE2O KIAA1734
P28482	reviewed	Mitogen-activated protein kinase 1 (MAP kinase 1) (MAPK 1) (EC 2.7.11.24) (ERT1) (Extracellular signal-regulated kinase 2) (ERK-2) (MAP kinase isoform p42) (p42-MAPK) (Mitogen-activated protein kinase 2) (MAP kinase 2) (MAPK 2)	2.7.11.24	MAPK1 ERK2 PRKM1 PRKM2
Q9UPU5	reviewed	Ubiquitin carboxyl-terminal hydrolase 24 (EC 3.4.19.12) (Deubiquitinating enzyme 24) (Ubiquitin thioesterase 24) (Ubiquitin-specific-processing protease 24)	3.4.19.12	USP24 KIAA1057
P48506	reviewed	Glutamate--cysteine ligase catalytic subunit (EC 6.3.2.2) (GCS heavy chain) (Gamma-ECS) (Gamma-glutamylcysteine synthetase)	6.3.2.2	GCLC GLCL GLCLC
P0DMN0	reviewed	Sulfotransferase 1A4 (ST1A4) (EC 2.8.2.1) (Aryl sulfotransferase 1A3/1A4) (Sulfotransferase 1A3/1A4)	2.8.2.1	SULT1A4
M1V485	unreviewed	Tyrosine-protein kinase receptor (EC 2.7.10.1)	2.7.10.1	SLC34A2-ROS1
Q6ZMR5	reviewed	Transmembrane protease serine 11A (EC 3.4.21.-) (Airway trypsin-like protease 1) (Epidermal type-II transmembrane serine protease) (Esophageal cancer-susceptibility gene 1 protein)	3.4.21.-	TMPRSS11A ECRG1 HATL1 HESP
Q9P289	reviewed	Serine/threonine-protein kinase 26 (EC 2.7.11.1) (MST3 and SOK1-related kinase) (Mammalian STE20-like protein kinase 4) (MST-4) (STE20-like kinase MST4) (Serine/threonine-protein kinase MASK)	2.7.11.1	STK26 MASK MST4
O75390	reviewed	Citrate synthase, mitochondrial (EC 2.3.3.1) (Citrate (Si)-synthase)	2.3.3.1	CS
P16930	reviewed	Fumarylacetoacetase (FAA) (EC 3.7.1.2) (Beta-diketonase) (Fumarylacetoacetate hydrolase)	3.7.1.2	FAH
Q16720	reviewed	Plasma membrane calcium-transporting ATPase 3 (PMCA3) (EC 7.2.2.10) (Plasma membrane calcium ATPase isoform 3) (Plasma membrane calcium pump isoform 3)	7.2.2.10	ATP2B3
Q8WXG9	reviewed	Adhesion G-protein coupled receptor V1 (ADGRV1) (EC 3.4.-.-) (G-protein coupled receptor 98) (Monogenic audiogenic seizure susceptibility protein 1 homolog) (Usher syndrome type-2C protein) (Very large G-protein coupled receptor 1) [Cleaved into: ADGRV1 subunit alpha; ADGRV1 subunit beta]	3.4.-.-	ADGRV1 GPR98 KIAA0686 KIAA1943 MASS1 VLGR1
Q9H2U2	reviewed	Inorganic pyrophosphatase 2, mitochondrial (EC 3.6.1.1) (Pyrophosphatase SID6-306) (Pyrophosphate phospho-hydrolase 2) (PPase 2)	3.6.1.1	PPA2 HSPC124
B4DPT6	unreviewed	Sugar phosphate phosphatase (EC 2.1.1.-) (EC 3.1.3.-)	2.1.1.-; 3.1.3.-
Q9NT62	reviewed	Ubiquitin-like-conjugating enzyme ATG3 (EC 2.3.2.-) (Autophagy-related protein 3) (APG3-like) (hApg3) (Protein PC3-96)	2.3.2.-	ATG3 APG3 APG3L
P16615	reviewed	Sarcoplasmic/endoplasmic reticulum calcium ATPase 2 (SERCA2) (SR Ca(2+)-ATPase 2) (EC 7.2.2.10) (Calcium pump 2) (Calcium-transporting ATPase sarcoplasmic reticulum type, slow twitch skeletal muscle isoform) (Endoplasmic reticulum class 1/2 Ca(2+) ATPase)	7.2.2.10	ATP2A2 ATP2B
Q9HAB8	reviewed	Phosphopantothenate--cysteine ligase (EC 6.3.2.51) (Phosphopantothenoylcysteine synthetase) (PPC synthetase)	6.3.2.51	PPCS COAB
P68106	reviewed	Peptidyl-prolyl cis-trans isomerase FKBP1B (PPIase FKBP1B) (EC 5.2.1.8) (12.6 kDa FK506-binding protein) (12.6 kDa FKBP) (FKBP-12.6) (FK506-binding protein 1B) (FKBP-1B) (Immunophilin FKBP12.6) (Rotamase) (h-FKBP-12)	5.2.1.8	FKBP1B FKBP12.6 FKBP1L FKBP9 OTK4
P32455	reviewed	Guanylate-binding protein 1 (EC 3.6.5.-) (GTP-binding protein 1) (GBP-1) (HuGBP-1) (Guanine nucleotide-binding protein 1) (Interferon-induced guanylate-binding protein 1)	3.6.5.-	GBP1
Q96LJ7	reviewed	Dehydrogenase/reductase SDR family member 1 (EC 1.1.1.-) (Short chain dehydrogenase/reductase family 19C member 1) (Protein SDR19C1)	1.1.1.-	DHRS1 SDR19C1
P51149	reviewed	Ras-related protein Rab-7a (EC 3.6.5.2)	3.6.5.2	RAB7A RAB7
P57058	reviewed	Hormonally up-regulated neu tumor-associated kinase (EC 2.7.11.1) (B19) (Serine/threonine-protein kinase MAK-V)	2.7.11.1	HUNK MAKV
Q96HN2	reviewed	Adenosylhomocysteinase 3 (AdoHcyase 3) (EC 3.3.1.1) (IP(3)Rs binding protein released with IP(3) 2) (IRBIT2) (Long-IRBIT) (S-adenosyl-L-homocysteine hydrolase 3) (S-adenosylhomocysteine hydrolase-like protein 2)	3.3.1.1	AHCYL2 KIAA0828
Q9NXA8	reviewed	NAD-dependent protein deacylase sirtuin-5, mitochondrial (EC 2.3.1.-) (Regulatory protein SIR2 homolog 5) (SIR2-like protein 5)	2.3.1.-	SIRT5 SIR2L5
P51452	reviewed	Dual specificity protein phosphatase 3 (EC 3.1.3.16) (EC 3.1.3.48) (Dual specificity protein phosphatase VHR) (Vaccinia H1-related phosphatase) (VHR)	3.1.3.16; 3.1.3.48	DUSP3 VHR
O43598	reviewed	2'-deoxynucleoside 5'-phosphate N-hydrolase 1 (EC 3.2.2.-) (c-Myc-responsive protein RCL)	3.2.2.-	DNPH1 C6orf108 RCL
P12268	reviewed	Inosine-5'-monophosphate dehydrogenase 2 (IMP dehydrogenase 2) (IMPD 2) (IMPDH 2) (EC 1.1.1.205) (Inosine-5'-monophosphate dehydrogenase type II) (IMP dehydrogenase II) (IMPDH-II)	1.1.1.205	IMPDH2 IMPD2
P53041	reviewed	Serine/threonine-protein phosphatase 5 (PP5) (EC 3.1.3.16) (Protein phosphatase T) (PP-T) (PPT)	3.1.3.16	PPP5C PPP5
Q9HB07	reviewed	MYG1 exonuclease (EC 3.1.-.-)	3.1.-.-	MYG1 C12orf10
P28161	reviewed	Glutathione S-transferase Mu 2 (EC 2.5.1.18) (GST class-mu 2) (GSTM2-2)	2.5.1.18	GSTM2 GST4
Q01581	reviewed	Hydroxymethylglutaryl-CoA synthase, cytoplasmic (HMG-CoA synthase) (EC 2.3.3.10) (3-hydroxy-3-methylglutaryl coenzyme A synthase)	2.3.3.10	HMGCS1 HMGCS
B7Z806	unreviewed	Glycogen [starch] synthase (EC 2.4.1.11)	2.4.1.11
Q9Y259	reviewed	Choline/ethanolamine kinase (Choline kinase beta) (CK) (CKB) (EC 2.7.1.32) (Choline kinase-like protein) (Ethanolamine kinase) (EK) (EC 2.7.1.82) (Ethanolamine kinase beta) (EKB) (choline/ethanolamine kinase beta) (CKEKB)	2.7.1.32; 2.7.1.82	CHKB CHETK CHKL
O94811	reviewed	Tubulin polymerization-promoting protein (TPPP) (EC 3.6.5.-) (25 kDa brain-specific protein) (TPPP/p25) (p24) (p25-alpha)	3.6.5.-	TPPP TPPP1
Q16539	reviewed	Mitogen-activated protein kinase 14 (MAP kinase 14) (MAPK 14) (EC 2.7.11.24) (Cytokine suppressive anti-inflammatory drug-binding protein) (CSAID-binding protein) (CSBP) (MAP kinase MXI2) (MAX-interacting protein 2) (Mitogen-activated protein kinase p38 alpha) (MAP kinase p38 alpha) (Stress-activated protein kinase 2a) (SAPK2a)	2.7.11.24	MAPK14 CSBP CSBP1 CSBP2 CSPB1 MXI2 SAPK2A
A8K8B9	unreviewed	cAMP-dependent protein kinase (EC 2.7.11.11)	2.7.11.11
D6R938	unreviewed	Calcium/calmodulin-dependent protein kinase (EC 2.7.11.17)	2.7.11.17	CAMK2D hCG_22679
Q96I99	reviewed	Succinate--CoA ligase [GDP-forming] subunit beta, mitochondrial (EC 6.2.1.4) (GTP-specific succinyl-CoA synthetase subunit beta) (G-SCS) (GTPSCS) (Succinyl-CoA synthetase beta-G chain) (SCS-betaG)	6.2.1.4	SUCLG2
Q9NQ88	reviewed	Fructose-2,6-bisphosphatase TIGAR (EC 3.1.3.46) (TP53-induced glycolysis and apoptosis regulator) (TP53-induced glycolysis regulatory phosphatase)	3.1.3.46	TIGAR C12orf5
Q13546	reviewed	Receptor-interacting serine/threonine-protein kinase 1 (EC 2.7.11.1) (Cell death protein RIP) (Receptor-interacting protein 1) (RIP-1)	2.7.11.1	RIPK1 RIP RIP1
Q13907	reviewed	Isopentenyl-diphosphate Delta-isomerase 1 (EC 5.3.3.2) (Isopentenyl pyrophosphate isomerase 1) (IPP isomerase 1) (IPPI1)	5.3.3.2	IDI1
P31749	reviewed	RAC-alpha serine/threonine-protein kinase (EC 2.7.11.1) (Protein kinase B) (PKB) (Protein kinase B alpha) (PKB alpha) (Proto-oncogene c-Akt) (RAC-PK-alpha)	2.7.11.1	AKT1 PKB RAC
Q5T4S7	reviewed	E3 ubiquitin-protein ligase UBR4 (EC 2.3.2.27) (600 kDa retinoblastoma protein-associated factor) (N-recognin-4) (RING-type E3 ubiquitin transferase UBR4) (Retinoblastoma-associated factor of 600 kDa) (RBAF600) (p600) (Zinc finger UBR1-type protein 1)	2.3.2.27	UBR4 KIAA0462 KIAA1307 RBAF600 ZUBR1
Q9Y4X5	reviewed	E3 ubiquitin-protein ligase ARIH1 (EC 2.3.2.31) (H7-AP2) (HHARI) (Monocyte protein 6) (MOP-6) (Protein ariadne-1 homolog) (ARI-1) (UbcH7-binding protein) (UbcM4-interacting protein) (Ubiquitin-conjugating enzyme E2-binding protein 1)	2.3.2.31	ARIH1 ARI MOP6 UBCH7BP HUSSY-27
G3V213	unreviewed	Nucleoside-diphosphate kinase (EC 2.7.4.6)	2.7.4.6	AK2 hCG_2032090
P62877	reviewed	E3 ubiquitin-protein ligase RBX1 (EC 2.3.2.27) (EC 2.3.2.32) (E3 ubiquitin-protein transferase RBX1) (Protein ZYP) (RING finger protein 75) (RING-box protein 1) (Rbx1) (Regulator of cullins 1) (ROC1) [Cleaved into: E3 ubiquitin-protein ligase RBX1, N-terminally processed (E3 ubiquitin-protein transferase RBX1, N-terminally processed)]	2.3.2.27; 2.3.2.32	RBX1 RNF75 ROC1
P21589	reviewed	5'-nucleotidase (5'-NT) (EC 3.1.3.5) (Ecto-5'-nucleotidase) (CD antigen CD73)	3.1.3.5	NT5E NT5 NTE
Q5GLZ8	reviewed	Probable E3 ubiquitin-protein ligase HERC4 (EC 2.3.2.26) (HECT domain and RCC1-like domain-containing protein 4) (HECT-type E3 ubiquitin transferase HERC4)	2.3.2.26	HERC4 KIAA1593
O94760	reviewed	N(G),N(G)-dimethylarginine dimethylaminohydrolase 1 (DDAH-1) (Dimethylarginine dimethylaminohydrolase 1) (EC 3.5.3.18) (DDAHI) (Dimethylargininase-1)	3.5.3.18	DDAH1 DDAH
P28074	reviewed	Proteasome subunit beta type-5 (EC 3.4.25.1) (Macropain epsilon chain) (Multicatalytic endopeptidase complex epsilon chain) (Proteasome chain 6) (Proteasome epsilon chain) (Proteasome subunit MB1) (Proteasome subunit X)	3.4.25.1	PSMB5 LMPX MB1 X
Q7L7X3	reviewed	Serine/threonine-protein kinase TAO1 (EC 2.7.11.1) (Kinase from chicken homolog B) (hKFC-B) (MARK Kinase) (MARKK) (Prostate-derived sterile 20-like kinase 2) (PSK-2) (PSK2) (Prostate-derived STE20-like kinase 2) (Thousand and one amino acid protein kinase 1) (TAOK1) (hTAOK1)	2.7.11.1	TAOK1 KIAA1361 MAP3K16 MARKK
Q9NWF9	reviewed	E3 ubiquitin-protein ligase RNF216 (EC 2.3.2.27) (RING finger protein 216) (RING-type E3 ubiquitin transferase RNF216) (Triad domain-containing protein 3) (Ubiquitin-conjugating enzyme 7-interacting protein 1) (Zinc finger protein inhibiting NF-kappa-B)	2.3.2.27	RNF216 TRIAD3 UBCE7IP1 ZIN
P06132	reviewed	Uroporphyrinogen decarboxylase (UPD) (URO-D) (EC 4.1.1.37)	4.1.1.37	UROD
P29144	reviewed	Tripeptidyl-peptidase 2 (TPP-2) (EC 3.4.14.10) (Tripeptidyl aminopeptidase) (Tripeptidyl-peptidase II) (TPP-II)	3.4.14.10	TPP2
Q9H0P0	reviewed	Cytosolic 5'-nucleotidase 3A (EC 3.1.3.5) (7-methylguanosine phosphate-specific 5'-nucleotidase) (7-methylguanosine nucleotidase) (EC 3.1.3.91) (Cytosolic 5'-nucleotidase 3) (Cytosolic 5'-nucleotidase III) (cN-III) (Pyrimidine 5'-nucleotidase 1) (P5'N-1) (P5N-1) (PN-I) (Uridine 5'-monophosphate hydrolase 1) (p36)	3.1.3.5; 3.1.3.91	NT5C3A NT5C3 P5N1 UMPH1 HSPC233
Q6ZNF0	reviewed	Acid phosphatase type 7 (EC 3.1.3.2) (Purple acid phosphatase long form)	3.1.3.2	ACP7 PAPL PAPL1
P30520	reviewed	Adenylosuccinate synthetase isozyme 2 (AMPSase 2) (AdSS 2) (EC 6.3.4.4) (Adenylosuccinate synthetase, acidic isozyme) (Adenylosuccinate synthetase, liver isozyme) (L-type adenylosuccinate synthetase) (IMP--aspartate ligase 2)	6.3.4.4	ADSS2 ADSS
Q9NWW6	reviewed	Nicotinamide riboside kinase 1 (NRK 1) (NmR-K 1) (EC 2.7.1.22) (Nicotinic acid riboside kinase 1) (EC 2.7.1.173) (Ribosylnicotinamide kinase 1) (RNK 1) (Ribosylnicotinic acid kinase 1)	2.7.1.173; 2.7.1.22	NMRK1 C9orf95 NRK1
P17844	reviewed	Probable ATP-dependent RNA helicase DDX5 (EC 3.6.4.13) (DEAD box protein 5) (RNA helicase p68)	3.6.4.13	DDX5 G17P1 HELR HLR1
Q9UMR2	reviewed	ATP-dependent RNA helicase DDX19B (EC 3.6.4.13) (DEAD box RNA helicase DEAD5) (DEAD box protein 19B)	3.6.4.13	DDX19B DBP5 DDX19 TDBP
B2RCM6	unreviewed	Non-specific serine/threonine protein kinase (EC 2.7.11.1)	2.7.11.1
Q12923	reviewed	Tyrosine-protein phosphatase non-receptor type 13 (EC 3.1.3.48) (Fas-associated protein-tyrosine phosphatase 1) (FAP-1) (PTP-BAS) (Protein-tyrosine phosphatase 1E) (PTP-E1) (hPTPE1) (Protein-tyrosine phosphatase PTPL1)	3.1.3.48	PTPN13 PNP1 PTP1E PTPL1
Q9Y2S2	reviewed	Lambda-crystallin homolog (EC 1.1.1.45) (L-gulonate 3-dehydrogenase) (Gul3DH)	1.1.1.45	CRYL1 CRY
O15264	reviewed	Mitogen-activated protein kinase 13 (MAP kinase 13) (MAPK 13) (EC 2.7.11.24) (Mitogen-activated protein kinase p38 delta) (MAP kinase p38 delta) (Stress-activated protein kinase 4)	2.7.11.24	MAPK13 PRKM13 SAPK4
P29466	reviewed	Caspase-1 (CASP-1) (EC 3.4.22.36) (Interleukin-1 beta convertase) (IL-1BC) (Interleukin-1 beta-converting enzyme) (ICE) (IL-1 beta-converting enzyme) (p45) [Cleaved into: Caspase-1 subunit p20; Caspase-1 subunit p10]	3.4.22.36	CASP1 IL1BC IL1BCE
Q01432	reviewed	AMP deaminase 3 (EC 3.5.4.6) (AMP deaminase isoform E) (Erythrocyte AMP deaminase)	3.5.4.6	AMPD3
Q5T013	reviewed	Putative hydroxypyruvate isomerase (EC 5.3.1.22) (Endothelial cell apoptosis protein E-CE1)	5.3.1.22	HYI HT036 SB156
O00303	reviewed	Eukaryotic translation initiation factor 3 subunit F (eIF3f) (Deubiquitinating enzyme eIF3f) (EC 3.4.19.12) (Eukaryotic translation initiation factor 3 subunit 5) (eIF-3-epsilon) (eIF3 p47)	3.4.19.12	EIF3F EIF3S5
Q8N1Q1	reviewed	Carbonic anhydrase 13 (EC 4.2.1.1) (Carbonate dehydratase XIII) (Carbonic anhydrase XIII) (CA-XIII)	4.2.1.1	CA13
P32456	reviewed	Guanylate-binding protein 2 (EC 3.6.5.-) (GTP-binding protein 2) (GBP-2) (HuGBP-2) (Guanine nucleotide-binding protein 2) (Interferon-induced guanylate-binding protein 2)	3.6.5.-	GBP2
Q96C23	reviewed	Galactose mutarotase (EC 5.1.3.3) (Aldose 1-epimerase)	5.1.3.3	GALM BLOCK25
Q6GMV3	reviewed	Putative peptidyl-tRNA hydrolase PTRHD1 (EC 3.1.1.29) (Peptidyl-tRNA hydrolase domain-containing protein 1)	3.1.1.29	PTRHD1 C2orf79
Q16394	reviewed	Exostosin-1 (EC 2.4.1.224) (EC 2.4.1.225) (Glucuronosyl-N-acetylglucosaminyl-proteoglycan/N-acetylglucosaminyl-proteoglycan 4-alpha-N-acetylglucosaminyltransferase) (Multiple exostoses protein 1) (Putative tumor suppressor protein EXT1)	2.4.1.224; 2.4.1.225	EXT1
Q9Y6M4	reviewed	Casein kinase I isoform gamma-3 (CKI-gamma 3) (EC 2.7.11.1)	2.7.11.1	CSNK1G3
Q8TD19	reviewed	Serine/threonine-protein kinase Nek9 (EC 2.7.11.1) (Nercc1 kinase) (Never in mitosis A-related kinase 9) (NimA-related protein kinase 9) (NimA-related kinase 8) (Nek8)	2.7.11.1	NEK9 KIAA1995 NEK8 NERCC
Q5TFE4	reviewed	5'-nucleotidase domain-containing protein 1 (EC 3.1.3.-)	3.1.3.-	NT5DC1 NT5C2L1 LP2642
P10809	reviewed	60 kDa heat shock protein, mitochondrial (EC 5.6.1.7) (60 kDa chaperonin) (Chaperonin 60) (CPN60) (Heat shock protein 60) (HSP-60) (Hsp60) (HuCHA60) (Mitochondrial matrix protein P1) (P60 lymphocyte protein)	5.6.1.7	HSPD1 HSP60
P45985	reviewed	Dual specificity mitogen-activated protein kinase kinase 4 (MAP kinase kinase 4) (MAPKK 4) (EC 2.7.12.2) (JNK-activating kinase 1) (MAPK/ERK kinase 4) (MEK 4) (SAPK/ERK kinase 1) (SEK1) (Stress-activated protein kinase kinase 1) (SAPK kinase 1) (SAPKK-1) (SAPKK1) (c-Jun N-terminal kinase kinase 1) (JNKK)	2.7.12.2	MAP2K4 JNKK1 MEK4 MKK4 PRKMK4 SEK1 SERK1 SKK1
Q9UE37	unreviewed	Glutathione transferase (EC 2.5.1.18)	2.5.1.18	GSTmu3
O60927	reviewed	E3 ubiquitin-protein ligase PPP1R11 (EC 2.3.2.27) (Hemochromatosis candidate gene V protein) (HCG V) (Protein phosphatase 1 regulatory subunit 11) (Protein phosphatase inhibitor 3)	2.3.2.27	PPP1R11 HCGV TCTE5
P55212	reviewed	Caspase-6 (CASP-6) (CSP-6) (EC 3.4.22.59) (Apoptotic protease Mch-2) [Cleaved into: Caspase-6 subunit p18 (Caspase-6 subunit p20); Caspase-6 subunit p11 (Caspase-6 subunit p10)]	3.4.22.59	CASP6 MCH2
Q12797	reviewed	Aspartyl/asparaginyl beta-hydroxylase (EC 1.14.11.16) (Aspartate beta-hydroxylase) (ASP beta-hydroxylase) (Peptide-aspartate beta-dioxygenase)	1.14.11.16	ASPH BAH
Q9UKQ9	reviewed	Kallikrein-9 (EC 3.4.21.-) (Kallikrein-like protein 3) (KLK-L3)	3.4.21.-	KLK9
Q8NEV1	reviewed	Casein kinase II subunit alpha 3 (CK II alpha 3) (EC 2.7.11.1) (Casein kinase II alpha 1 polypeptide pseudogene)	2.7.11.1	CSNK2A3 CSNK2A1P
Q9NZ01	reviewed	Very-long-chain enoyl-CoA reductase (EC 1.3.1.93) (Synaptic glycoprotein SC2) (Trans-2,3-enoyl-CoA reductase) (TER)	1.3.1.93	TECR GPSN2 SC2
Q6IA69	reviewed	Glutamine-dependent NAD(+) synthetase (EC 6.3.5.1) (NAD(+) synthase [glutamine-hydrolyzing]) (NAD(+) synthetase)	6.3.5.1	NADSYN1
F8W6N3	unreviewed	Ubiquitin carboxyl-terminal hydrolase (EC 3.4.19.12)	3.4.19.12	BAP1
Q9H0N5	reviewed	Pterin-4-alpha-carbinolamine dehydratase 2 (PHS 2) (EC 4.2.1.96) (4-alpha-hydroxy-tetrahydropterin dehydratase 2) (DcoH-like protein DCoHm) (Dimerization cofactor of hepatocyte nuclear factor 1 from muscle) (HNF-1-alpha dimerization cofactor)	4.2.1.96	PCBD2 DCOH2 DCOHM
Q15257	reviewed	Serine/threonine-protein phosphatase 2A activator (EC 5.2.1.8) (PP2A, subunit B', PR53 isoform) (Phosphotyrosyl phosphatase activator) (PTPA) (Serine/threonine-protein phosphatase 2A regulatory subunit 4) (Serine/threonine-protein phosphatase 2A regulatory subunit B')	5.2.1.8	PTPA PPP2R4
Q05397	reviewed	Focal adhesion kinase 1 (FADK 1) (EC 2.7.10.2) (Focal adhesion kinase-related nonkinase) (FRNK) (Protein phosphatase 1 regulatory subunit 71) (PPP1R71) (Protein-tyrosine kinase 2) (p125FAK) (pp125FAK)	2.7.10.2	PTK2 FAK FAK1
Q9UKR3	reviewed	Kallikrein-13 (EC 3.4.21.-) (Kallikrein-like protein 4) (KLK-L4)	3.4.21.-	KLK13 KLKL4
O00442	reviewed	RNA 3'-terminal phosphate cyclase (RNA cyclase) (RNA-3'-phosphate cyclase) (EC 6.5.1.4) (RNA terminal phosphate cyclase domain-containing protein 1) (RTC domain-containing protein 1)	6.5.1.4	RTCA RPC RPC1 RTC1 RTCD1
P51812	reviewed	Ribosomal protein S6 kinase alpha-3 (S6K-alpha-3) (EC 2.7.11.1) (90 kDa ribosomal protein S6 kinase 3) (p90-RSK 3) (p90RSK3) (Insulin-stimulated protein kinase 1) (ISPK-1) (MAP kinase-activated protein kinase 1b) (MAPK-activated protein kinase 1b) (MAPKAP kinase 1b) (MAPKAPK-1b) (Ribosomal S6 kinase 2) (RSK-2) (pp90RSK2)	2.7.11.1	RPS6KA3 ISPK1 MAPKAPK1B RSK2
Q2XPP3	unreviewed	Type II 3a-hydroxysteroid dehydrogenase variant
Q9Y3Z3	reviewed	Deoxynucleoside triphosphate triphosphohydrolase SAMHD1 (dNTPase) (EC 3.1.5.-) (Dendritic cell-derived IFNG-induced protein) (DCIP) (Monocyte protein 5) (MOP-5) (SAM domain and HD domain-containing protein 1) (hSAMHD1)	3.1.5.-	SAMHD1 MOP5
Q96K76	reviewed	Ubiquitin carboxyl-terminal hydrolase 47 (EC 3.4.19.12) (Deubiquitinating enzyme 47) (Ubiquitin thioesterase 47) (Ubiquitin-specific-processing protease 47)	3.4.19.12	USP47
Q9Y285	reviewed	Phenylalanine--tRNA ligase alpha subunit (EC 6.1.1.20) (CML33) (Phenylalanyl-tRNA synthetase alpha subunit) (PheRS)	6.1.1.20	FARSA FARS FARSL FARSLA
Q5VWZ2	reviewed	Lysophospholipase-like protein 1 (EC 3.1.2.22)	3.1.2.22	LYPLAL1
Q9H0U4	reviewed	Ras-related protein Rab-1B (EC 3.6.5.2)	3.6.5.2	RAB1B
P07195	reviewed	L-lactate dehydrogenase B chain (LDH-B) (EC 1.1.1.27) (LDH heart subunit) (LDH-H) (Renal carcinoma antigen NY-REN-46)	1.1.1.27	LDHB
P22304	reviewed	Iduronate 2-sulfatase (EC 3.1.6.13) (Alpha-L-iduronate sulfate sulfatase) (Idursulfase) [Cleaved into: Iduronate 2-sulfatase 42 kDa chain; Iduronate 2-sulfatase 14 kDa chain]	3.1.6.13	IDS SIDS
Q13526	reviewed	Peptidyl-prolyl cis-trans isomerase NIMA-interacting 1 (EC 5.2.1.8) (Peptidyl-prolyl cis-trans isomerase Pin1) (PPIase Pin1) (Rotamase Pin1)	5.2.1.8	PIN1
P62136	reviewed	Serine/threonine-protein phosphatase PP1-alpha catalytic subunit (PP-1A) (EC 3.1.3.16)	3.1.3.16	PPP1CA PPP1A
O00757	reviewed	Fructose-1,6-bisphosphatase isozyme 2 (FBPase 2) (EC 3.1.3.11) (D-fructose-1,6-bisphosphate 1-phosphohydrolase 2) (Muscle FBPase)	3.1.3.11	FBP2
P18440	reviewed	Arylamine N-acetyltransferase 1 (EC 2.3.1.5) (Arylamide acetylase 1) (Monomorphic arylamine N-acetyltransferase) (MNAT) (N-acetyltransferase type 1) (NAT-1)	2.3.1.5	NAT1 AAC1
Q9Y6W3	reviewed	Calpain-7 (EC 3.4.22.-) (PalB homolog) (PalBH)	3.4.22.-	CAPN7 PALBH
Q8WWY8	reviewed	Lipase member H (LIPH) (EC 3.1.1.-) (LPD lipase-related protein) (Membrane-associated phosphatidic acid-selective phospholipase A1-alpha) (mPA-PLA1 alpha) (Phospholipase A1 member B)	3.1.1.-	LIPH LPDLR MPAPLA1 PLA1B
Q8TDJ5	unreviewed	Tyrosine-protein kinase receptor (EC 2.7.10.1)	2.7.10.1	TFG/ALK fusion
Q9H0W9	reviewed	Ester hydrolase C11orf54 (EC 3.1.-.-)	3.1.-.-	C11orf54 LP4947 PTD012
Q8N995	unreviewed	Hydroxymethylglutaryl-CoA synthase (HMG-CoA synthase) (EC 2.3.3.10) (3-hydroxy-3-methylglutaryl coenzyme A synthase)	2.3.3.10
Q15208	reviewed	Serine/threonine-protein kinase 38 (EC 2.7.11.1) (NDR1 protein kinase) (Nuclear Dbf2-related kinase 1)	2.7.11.1	STK38 NDR1
Q05655	reviewed	Protein kinase C delta type (EC 2.7.11.13) (Tyrosine-protein kinase PRKCD) (EC 2.7.10.2) (nPKC-delta) [Cleaved into: Protein kinase C delta type regulatory subunit; Protein kinase C delta type catalytic subunit (Sphingosine-dependent protein kinase-1) (SDK1)]	2.7.10.2; 2.7.11.13	PRKCD PKCD
Q7Z4W1	reviewed	L-xylulose reductase (XR) (EC 1.1.1.10) (Carbonyl reductase II) (Dicarbonyl/L-xylulose reductase) (Kidney dicarbonyl reductase) (kiDCR) (Short chain dehydrogenase/reductase family 20C member 1) (Sperm surface protein P34H)	1.1.1.10	DCXR SDR20C1
Q8IU85	reviewed	Calcium/calmodulin-dependent protein kinase type 1D (EC 2.7.11.17) (CaM kinase I delta) (CaM kinase ID) (CaM-KI delta) (CaMKI delta) (CaMKID) (CaMKI-like protein kinase) (CKLiK)	2.7.11.17	CAMK1D CAMKID
Q9BV57	reviewed	Acireductone dioxygenase (Acireductone dioxygenase (Fe(2+)-requiring)) (ARD') (Fe-ARD) (EC 1.13.11.54) (Acireductone dioxygenase (Ni(2+)-requiring)) (ARD) (Ni-ARD) (EC 1.13.11.53) (Membrane-type 1 matrix metalloproteinase cytoplasmic tail-binding protein 1) (MTCBP-1) (Submergence-induced protein-like factor) (Sip-L)	1.13.11.53; 1.13.11.54	ADI1 MTCBP1 HMFT1638
Q96IY4	reviewed	Carboxypeptidase B2 (EC 3.4.17.20) (Carboxypeptidase U) (CPU) (Plasma carboxypeptidase B) (pCPB) (Thrombin-activable fibrinolysis inhibitor) (TAFI)	3.4.17.20	CPB2
Q6DD88	reviewed	Atlastin-3 (EC 3.6.5.-)	3.6.5.-	ATL3
Q86XP0	reviewed	Cytosolic phospholipase A2 delta (cPLA2-delta) (EC 3.1.1.4) (Phospholipase A2 group IVD)	3.1.1.4	PLA2G4D
P36957	reviewed	Dihydrolipoyllysine-residue succinyltransferase component of 2-oxoglutarate dehydrogenase complex, mitochondrial (EC 2.3.1.61) (2-oxoglutarate dehydrogenase complex component E2) (OGDC-E2) (Dihydrolipoamide succinyltransferase component of 2-oxoglutarate dehydrogenase complex) (E2K)	2.3.1.61	DLST DLTS
P41222	reviewed	Prostaglandin-H2 D-isomerase (EC 5.3.99.2) (Beta-trace protein) (Cerebrin-28) (Glutathione-independent PGD synthase) (Lipocalin-type prostaglandin-D synthase) (L-PGDS) (Prostaglandin-D2 synthase) (PGD2 synthase) (PGDS) (PGDS2)	5.3.99.2	PTGDS PDS
E9PCD1	unreviewed	Non-specific serine/threonine protein kinase (EC 2.7.11.1)	2.7.11.1	WNK2
Q9H2K8	reviewed	Serine/threonine-protein kinase TAO3 (EC 2.7.11.1) (Cutaneous T-cell lymphoma-associated antigen HD-CL-09) (CTCL-associated antigen HD-CL-09) (Dendritic cell-derived protein kinase) (JNK/SAPK-inhibitory kinase) (Jun kinase-inhibitory kinase) (Kinase from chicken homolog A) (hKFC-A) (Thousand and one amino acid protein 3)	2.7.11.1	TAOK3 DPK JIK KDS MAP3K18
P60510	reviewed	Serine/threonine-protein phosphatase 4 catalytic subunit (PP4C) (Pp4) (EC 3.1.3.16) (Protein phosphatase X) (PP-X)	3.1.3.16	PPP4C PPP4 PPX
Q9NSD9	reviewed	Phenylalanine--tRNA ligase beta subunit (EC 6.1.1.20) (Phenylalanyl-tRNA synthetase beta subunit) (PheRS)	6.1.1.20	FARSB FARSLB FRSB HSPC173
Q9Y3R4	reviewed	Sialidase-2 (EC 3.2.1.18) (Cytosolic sialidase) (N-acetyl-alpha-neuraminidase 2)	3.2.1.18	NEU2
F8VU56	unreviewed	Protein-tyrosine-phosphatase (EC 3.1.3.48)	3.1.3.48	PTPRB
P00746	reviewed	Complement factor D (EC 3.4.21.46) (Adipsin) (C3 convertase activator) (Properdin factor D)	3.4.21.46	CFD DF PFD
O75460	reviewed	Serine/threonine-protein kinase/endoribonuclease IRE1 (Endoplasmic reticulum-to-nucleus signaling 1) (Inositol-requiring protein 1) (hIRE1p) (Ire1-alpha) (IRE1a) [Includes: Serine/threonine-protein kinase (EC 2.7.11.1); Endoribonuclease (EC 3.1.26.-)]	2.7.11.1; 3.1.26.-	ERN1 IRE1
O95396	reviewed	Adenylyltransferase and sulfurtransferase MOCS3 (Molybdenum cofactor synthesis protein 3) (Molybdopterin synthase sulfurylase) (MPT synthase sulfurylase) [Includes: Molybdopterin-synthase adenylyltransferase (EC 2.7.7.80) (Adenylyltransferase MOCS3) (Sulfur carrier protein MOCS2A adenylyltransferase); Molybdopterin-synthase sulfurtransferase (EC 2.8.1.11) (Sulfur carrier protein MOCS2A sulfurtran…	2.7.7.80; 2.8.1.11	MOCS3 UBA4
Q13443	reviewed	Disintegrin and metalloproteinase domain-containing protein 9 (ADAM 9) (EC 3.4.24.-) (Cellular disintegrin-related protein) (Meltrin-gamma) (Metalloprotease/disintegrin/cysteine-rich protein 9) (Myeloma cell metalloproteinase)	3.4.24.-	ADAM9 KIAA0021 MCMP MDC9 MLTNG
Q13873	reviewed	Bone morphogenetic protein receptor type-2 (BMP type-2 receptor) (BMPR-2) (EC 2.7.11.30) (Bone morphogenetic protein receptor type II) (BMP type II receptor) (BMPR-II)	2.7.11.30	BMPR2 PPH1
P09488	reviewed	Glutathione S-transferase Mu 1 (EC 2.5.1.18) (GST HB subunit 4) (GST class-mu 1) (GSTM1-1) (GSTM1a-1a) (GSTM1b-1b) (GTH4)	2.5.1.18	GSTM1 GST1
Q9UNE7	reviewed	E3 ubiquitin-protein ligase CHIP (EC 2.3.2.27) (Antigen NY-CO-7) (CLL-associated antigen KW-8) (Carboxy terminus of Hsp70-interacting protein) (RING-type E3 ubiquitin transferase CHIP) (STIP1 homology and U box-containing protein 1)	2.3.2.27	STUB1 CHIP PP1131
Q9Y3I0	reviewed	RNA-splicing ligase RtcB homolog (EC 6.5.1.8) (3'-phosphate/5'-hydroxy nucleic acid ligase)	6.5.1.8	RTCB C22orf28 HSPC117
Q13838	reviewed	Spliceosome RNA helicase DDX39B (EC 3.6.4.13) (56 kDa U2AF65-associated protein) (ATP-dependent RNA helicase p47) (DEAD box protein UAP56) (HLA-B-associated transcript 1 protein)	3.6.4.13	DDX39B BAT1 UAP56
P28065	reviewed	Proteasome subunit beta type-9 (EC 3.4.25.1) (Low molecular mass protein 2) (Macropain chain 7) (Multicatalytic endopeptidase complex chain 7) (Proteasome chain 7) (Proteasome subunit beta-1i) (Really interesting new gene 12 protein)	3.4.25.1	PSMB9 LMP2 PSMB6i RING12
P22061	reviewed	Protein-L-isoaspartate(D-aspartate) O-methyltransferase (PIMT) (EC 2.1.1.77) (L-isoaspartyl protein carboxyl methyltransferase) (Protein L-isoaspartyl/D-aspartyl methyltransferase) (Protein-beta-aspartate methyltransferase)	2.1.1.77	PCMT1
Q9BX68	reviewed	Adenosine 5'-monophosphoramidase HINT2 (EC 3.9.1.-) (HINT-3) (HIT-17kDa) (Histidine triad nucleotide-binding protein 2, mitochondrial) (HINT-2) (PKCI-1-related HIT protein)	3.9.1.-	HINT2
Q93099	reviewed	Homogentisate 1,2-dioxygenase (EC 1.13.11.5) (Homogentisate oxygenase) (Homogentisic acid oxidase) (Homogentisicase)	1.13.11.5	HGD HGO
P61077	reviewed	Ubiquitin-conjugating enzyme E2 D3 (EC 2.3.2.23) ((E3-independent) E2 ubiquitin-conjugating enzyme D3) (EC 2.3.2.24) (E2 ubiquitin-conjugating enzyme D3) (Ubiquitin carrier protein D3) (Ubiquitin-conjugating enzyme E2(17)KB 3) (Ubiquitin-conjugating enzyme E2-17 kDa 3) (Ubiquitin-protein ligase D3)	2.3.2.23; 2.3.2.24	UBE2D3 UBC5C UBCH5C
Q14790	reviewed	Caspase-8 (CASP-8) (EC 3.4.22.61) (Apoptotic cysteine protease) (Apoptotic protease Mch-5) (CAP4) (FADD-homologous ICE/ced-3-like protease) (FADD-like ICE) (FLICE) (ICE-like apoptotic protease 5) (MORT1-associated ced-3 homolog) (MACH) [Cleaved into: Caspase-8 subunit p18; Caspase-8 subunit p10]	3.4.22.61	CASP8 MCH5
A8K5M4	unreviewed	Non-specific serine/threonine protein kinase (EC 2.7.11.1)	2.7.11.1
Q9NWZ3	reviewed	Interleukin-1 receptor-associated kinase 4 (IRAK-4) (EC 2.7.11.1) (Renal carcinoma antigen NY-REN-64)	2.7.11.1	IRAK4
Q8NCW5	reviewed	NAD(P)H-hydrate epimerase (EC 5.1.99.6) (Apolipoprotein A-I-binding protein) (AI-BP) (NAD(P)HX epimerase) (YjeF N-terminal domain-containing protein 1) (YjeF_N1)	5.1.99.6	NAXE AIBP APOA1BP YJEFN1
P46439	reviewed	Glutathione S-transferase Mu 5 (EC 2.5.1.18) (GST class-mu 5) (GSTM5-5)	2.5.1.18	GSTM5
Q14520	reviewed	Hyaluronan-binding protein 2 (EC 3.4.21.-) (Factor VII-activating protease) (Factor seven-activating protease) (FSAP) (Hepatocyte growth factor activator-like protein) (Plasma hyaluronan-binding protein) [Cleaved into: Hyaluronan-binding protein 2 50 kDa heavy chain; Hyaluronan-binding protein 2 50 kDa heavy chain alternate form; Hyaluronan-binding protein 2 27 kDa light chain; Hyaluronan-binding…	3.4.21.-	HABP2 HGFAL PHBP
P54707	reviewed	Potassium-transporting ATPase alpha chain 2 (HK alpha 2) (Non-gastric H(+)/K(+) ATPase subunit alpha) (EC 7.2.2.19) (Non-gastric Na(+)/K(+) ATPase subunit alpha) (EC 7.2.2.13) (Proton pump) (Sodium pump)	7.2.2.13; 7.2.2.19	ATP12A ATP1AL1
Q9Y2Q3	reviewed	Glutathione S-transferase kappa 1 (EC 2.5.1.18) (GST 13-13) (GST class-kappa) (GSTK1-1) (hGSTK1) (Glutathione S-transferase subunit 13)	2.5.1.18	GSTK1 HDCMD47P
Q9NRX4	reviewed	14 kDa phosphohistidine phosphatase (EC 3.9.1.3) (Phosphohistidine phosphatase 1) (PHPT1) (Protein histidine phosphatase) (PHP) (Protein janus-A homolog)	3.9.1.3	PHPT1 PHP14 CGI-202 HSPC141
P16519	reviewed	Neuroendocrine convertase 2 (NEC 2) (EC 3.4.21.94) (KEX2-like endoprotease 2) (Prohormone convertase 2) (Proprotein convertase 2) (PC2)	3.4.21.94	PCSK2 NEC2
Q96AZ6	reviewed	Interferon-stimulated gene 20 kDa protein (EC 3.1.13.1) (Estrogen-regulated transcript 45 protein) (Promyelocytic leukemia nuclear body-associated protein ISG20)	3.1.13.1	ISG20 HEM45
P63279	reviewed	SUMO-conjugating enzyme UBC9 (EC 2.3.2.-) (RING-type E3 SUMO transferase UBC9) (SUMO-protein ligase) (Ubiquitin carrier protein 9) (Ubiquitin carrier protein I) (Ubiquitin-conjugating enzyme E2 I) (Ubiquitin-protein ligase I) (p18)	2.3.2.-	UBE2I UBC9 UBCE9
P48735	reviewed	Isocitrate dehydrogenase [NADP], mitochondrial (IDH) (EC 1.1.1.42) (ICD-M) (IDP) (NADP(+)-specific ICDH) (Oxalosuccinate decarboxylase)	1.1.1.42	IDH2
P55210	reviewed	Caspase-7 (CASP-7) (EC 3.4.22.60) (Apoptotic protease Mch-3) (CMH-1) (ICE-like apoptotic protease 3) (ICE-LAP3) [Cleaved into: Caspase-7 subunit p20; Caspase-7 subunit p11]	3.4.22.60	CASP7 MCH3
P00387	reviewed	NADH-cytochrome b5 reductase 3 (B5R) (Cytochrome b5 reductase) (EC 1.6.2.2) (Diaphorase-1) [Cleaved into: NADH-cytochrome b5 reductase 3 membrane-bound form; NADH-cytochrome b5 reductase 3 soluble form]	1.6.2.2	CYB5R3 DIA1
P34913	reviewed	Bifunctional epoxide hydrolase 2 [Includes: Cytosolic epoxide hydrolase 2 (CEH) (EC 3.3.2.10) (Epoxide hydratase) (Soluble epoxide hydrolase) (SEH); Lipid-phosphate phosphatase (EC 3.1.3.76)]	3.1.3.76; 3.3.2.10	EPHX2
P61020	reviewed	Ras-related protein Rab-5B (EC 3.6.5.2)	3.6.5.2	RAB5B
Q9Y2K2	reviewed	Serine/threonine-protein kinase SIK3 (EC 2.7.11.1) (Salt-inducible kinase 3) (SIK-3) (Serine/threonine-protein kinase QSK)	2.7.11.1	SIK3 KIAA0999 QSK L19
Q96C86	reviewed	m7GpppX diphosphatase (EC 3.6.1.59) (DCS-1) (Decapping scavenger enzyme) (Hint-related 7meGMP-directed hydrolase) (Histidine triad nucleotide-binding protein 5) (Histidine triad protein member 5) (HINT-5) (Scavenger mRNA-decapping enzyme DcpS)	3.6.1.59	DCPS DCS1 HINT5 HSPC015
Q3MJ16	reviewed	Cytosolic phospholipase A2 epsilon (cPLA2-epsilon) (EC 3.1.1.4) (Calcium-dependent N-acyltransferase) (Phospholipase A2 group IVE)	3.1.1.4	PLA2G4E
P49356	reviewed	Protein farnesyltransferase subunit beta (FTase-beta) (EC 2.5.1.58) (CAAX farnesyltransferase subunit beta) (Ras proteins prenyltransferase subunit beta)	2.5.1.58	FNTB
Q9Y6N5	reviewed	Sulfide:quinone oxidoreductase, mitochondrial (SQOR) (EC 1.8.5.8) (Sulfide dehydrogenase-like) (Sulfide quinone oxidoreductase)	1.8.5.8	SQOR SQRDL CGI-44
Q6PCE3	reviewed	Glucose 1,6-bisphosphate synthase (EC 2.7.1.106) (PMMLP) (Phosphoglucomutase-2-like 1)	2.7.1.106	PGM2L1 BM32A
Q9UJ68	reviewed	Mitochondrial peptide methionine sulfoxide reductase (EC 1.8.4.11) (Peptide-methionine (S)-S-oxide reductase) (Peptide Met(O) reductase) (Protein-methionine-S-oxide reductase) (PMSR)	1.8.4.11	MSRA
P16278	reviewed	Beta-galactosidase (EC 3.2.1.23) (Acid beta-galactosidase) (Lactase) (Elastin receptor 1)	3.2.1.23	GLB1 ELNR1
P49903	reviewed	Selenide, water dikinase 1 (EC 2.7.9.3) (Selenium donor protein 1) (Selenophosphate synthase 1)	2.7.9.3	SEPHS1 SELD SPS SPS1
P13284	reviewed	Gamma-interferon-inducible lysosomal thiol reductase (EC 1.8.-.-) (Gamma-interferon-inducible protein IP-30) (Legumaturain)	1.8.-.-	IFI30 GILT IP30
O00204	reviewed	Sulfotransferase 2B1 (EC 2.8.2.2) (Alcohol sulfotransferase) (Hydroxysteroid sulfotransferase 2) (Sulfotransferase family 2B member 1) (Sulfotransferase family cytosolic 2B member 1) (ST2B1)	2.8.2.2	SULT2B1 HSST2
P49748	reviewed	Very long-chain specific acyl-CoA dehydrogenase, mitochondrial (VLCAD) (EC 1.3.8.9)	1.3.8.9	ACADVL VLCAD
Q14240	reviewed	Eukaryotic initiation factor 4A-II (eIF-4A-II) (eIF4A-II) (EC 3.6.4.13) (ATP-dependent RNA helicase eIF4A-2)	3.6.4.13	EIF4A2 DDX2B EIF4F
A8K8F9	unreviewed	Phosphoinositide phospholipase C (EC 3.1.4.11)	3.1.4.11
P30711	reviewed	Glutathione S-transferase theta-1 (EC 2.5.1.18) (GST class-theta-1) (Glutathione transferase T1-1)	2.5.1.18	GSTT1
P15121	reviewed	Aldo-keto reductase family 1 member B1 (EC 1.1.1.300) (EC 1.1.1.372) (EC 1.1.1.54) (Aldehyde reductase) (Aldose reductase) (AR) (EC 1.1.1.21)	1.1.1.21; 1.1.1.300; 1.1.1.372; 1.1.1.54	AKR1B1 ALDR1 ALR2
O00743	reviewed	Serine/threonine-protein phosphatase 6 catalytic subunit (PP6C) (EC 3.1.3.16) [Cleaved into: Serine/threonine-protein phosphatase 6 catalytic subunit, N-terminally processed]	3.1.3.16	PPP6C PPP6
P30519	reviewed	Heme oxygenase 2 (HO-2) (EC 1.14.14.18) [Cleaved into: Heme oxygenase 2 soluble form]	1.14.14.18	HMOX2 HO2
P0C870	reviewed	Bifunctional peptidase and (3S)-lysyl hydroxylase JMJD7 (EC 1.14.11.63) (EC 3.4.-.-) (JmjC domain-containing protein 7) (Jumonji domain-containing protein 7) (L-lysine (3S)-hydroxylase JMJD7)	1.14.11.63; 3.4.-.-	JMJD7
P61026	reviewed	Ras-related protein Rab-10 (EC 3.6.5.2)	3.6.5.2	RAB10
O60502	reviewed	Protein O-GlcNAcase (OGA) (EC 3.2.1.169) (Beta-N-acetylglucosaminidase) (Beta-N-acetylhexosaminidase) (Beta-hexosaminidase) (Meningioma-expressed antigen 5) (N-acetyl-beta-D-glucosaminidase) (N-acetyl-beta-glucosaminidase) (Nuclear cytoplasmic O-GlcNAcase and acetyltransferase) (NCOAT)	3.2.1.169	OGA HEXC KIAA0679 MEA5 MGEA5
Q13011	reviewed	Delta(3,5)-Delta(2,4)-dienoyl-CoA isomerase, mitochondrial (EC 5.3.3.-)	5.3.3.-	ECH1
Q9NR19	reviewed	Acetyl-coenzyme A synthetase, cytoplasmic (EC 6.2.1.1) (Acetate--CoA ligase) (Acetyl-CoA synthetase) (ACS) (AceCS) (Acetyl-CoA synthetase 1) (AceCS1) (Acyl-CoA synthetase short-chain family member 2) (Acyl-activating enzyme) (Propionate--CoA ligase) (EC 6.2.1.17)	6.2.1.1; 6.2.1.17	ACSS2 ACAS2
Q8TBX8	reviewed	Phosphatidylinositol 5-phosphate 4-kinase type-2 gamma (EC 2.7.1.149) (Phosphatidylinositol 5-phosphate 4-kinase type II gamma) (PI(5)P 4-kinase type II gamma) (PIP4KII-gamma)	2.7.1.149	PIP4K2C PIP5K2C
Q9H1E1	reviewed	Ribonuclease 7 (RNase 7) (EC 3.1.27.-) (Skin-derived antimicrobial protein 2) (SAP-2)	3.1.27.-	RNASE7 UNQ2516/PRO6006
B4DX19	unreviewed	Paraoxonase (EC 3.1.1.2)	3.1.1.2
D3DN91	unreviewed	DNA-directed DNA polymerase (EC 2.7.7.7)	2.7.7.7	POLQ hCG_2022564
B4DGX3	unreviewed	Phosphoribosylaminoimidazolesuccinocarboxamide synthase (EC 6.3.2.6)	6.3.2.6
P28062	reviewed	Proteasome subunit beta type-8 (EC 3.4.25.1) (Low molecular mass protein 7) (Macropain subunit C13) (Multicatalytic endopeptidase complex subunit C13) (Proteasome component C13) (Proteasome subunit beta-5i) (Really interesting new gene 10 protein)	3.4.25.1	PSMB8 LMP7 PSMB5i RING10 Y2
P62837	reviewed	Ubiquitin-conjugating enzyme E2 D2 (EC 2.3.2.23) ((E3-independent) E2 ubiquitin-conjugating enzyme D2) (EC 2.3.2.24) (E2 ubiquitin-conjugating enzyme D2) (Ubiquitin carrier protein D2) (Ubiquitin-conjugating enzyme E2(17)KB 2) (Ubiquitin-conjugating enzyme E2-17 kDa 2) (Ubiquitin-protein ligase D2) (p53-regulated ubiquitin-conjugating enzyme 1)	2.3.2.23; 2.3.2.24	UBE2D2 PUBC1 UBC4 UBC5B UBCH4 UBCH5B
B4DL56	unreviewed	Polypeptide N-acetylgalactosaminyltransferase (EC 2.4.1.-) (Protein-UDP acetylgalactosaminyltransferase)	2.4.1.-
Q2VIR3	reviewed	Eukaryotic translation initiation factor 2 subunit 3B (EC 3.6.5.3) (Eukaryotic translation initiation factor 2 subunit gamma A) (eIF-2-gamma A) (eIF-2gA)	3.6.5.3	EIF2S3B
P53597	reviewed	Succinate--CoA ligase [ADP/GDP-forming] subunit alpha, mitochondrial (EC 6.2.1.4) (EC 6.2.1.5) (Succinyl-CoA synthetase subunit alpha) (SCS-alpha)	6.2.1.4; 6.2.1.5	SUCLG1
P07099	reviewed	Epoxide hydrolase 1 (EC 3.3.2.9) (Epoxide hydratase) (Microsomal epoxide hydrolase) (mEH)	3.3.2.9	EPHX1 EPHX EPOX
Q9Y2T3	reviewed	Guanine deaminase (Guanase) (Guanine aminase) (EC 3.5.4.3) (Guanine aminohydrolase) (GAH) (p51-nedasin)	3.5.4.3	GDA KIAA1258
Q9BY32	reviewed	Inosine triphosphate pyrophosphatase (ITPase) (Inosine triphosphatase) (EC 3.6.1.9) (Non-canonical purine NTP pyrophosphatase) (Non-standard purine NTP pyrophosphatase) (Nucleoside-triphosphate diphosphatase) (Nucleoside-triphosphate pyrophosphatase) (NTPase) (Putative oncogene protein hlc14-06-p)	3.6.1.9	ITPA C20orf37 My049 OK/SW-cl.9
Q9H1R2	reviewed	Dual specificity protein phosphatase 15 (EC 3.1.3.16) (EC 3.1.3.48) (VH1-related member Y) (Vaccinia virus VH1-related dual-specific protein phosphatase Y)	3.1.3.16; 3.1.3.48	DUSP15 C20orf57 VHY
P30048	reviewed	Thioredoxin-dependent peroxide reductase, mitochondrial (EC 1.11.1.24) (Antioxidant protein 1) (AOP-1) (HBC189) (Peroxiredoxin III) (Prx-III) (Peroxiredoxin-3) (Protein MER5 homolog) (Thioredoxin-dependent peroxiredoxin 3)	1.11.1.24	PRDX3 AOP1
P36969	reviewed	Phospholipid hydroperoxide glutathione peroxidase (PHGPx) (EC 1.11.1.12) (Glutathione peroxidase 4) (GPx-4) (GSHPx-4)	1.11.1.12	GPX4
Q9BWD1	reviewed	Acetyl-CoA acetyltransferase, cytosolic (EC 2.3.1.9) (Acetyl-CoA transferase-like protein) (Cytosolic acetoacetyl-CoA thiolase)	2.3.1.9	ACAT2 ACTL
Q8IZD4	reviewed	mRNA-decapping enzyme 1B (EC 3.6.1.62)	3.6.1.62	DCP1B
Q9Y5K5	reviewed	Ubiquitin carboxyl-terminal hydrolase isozyme L5 (UCH-L5) (EC 3.4.19.12) (Ubiquitin C-terminal hydrolase UCH37) (Ubiquitin thioesterase L5)	3.4.19.12	UCHL5 UCH37 AD-019 CGI-70
O60841	reviewed	Eukaryotic translation initiation factor 5B (eIF-5B) (EC 3.6.5.3) (Translation initiation factor IF-2)	3.6.5.3	EIF5B IF2 KIAA0741
O95786	reviewed	Antiviral innate immune response receptor RIG-I (ATP-dependent RNA helicase DDX58) (EC 3.6.4.13) (DEAD box protein 58) (RIG-I-like receptor 1) (RLR-1) (Retinoic acid-inducible gene 1 protein) (RIG-1) (Retinoic acid-inducible gene I protein) (RIG-I)	3.6.4.13	DDX58
Q03426	reviewed	Mevalonate kinase (MK) (EC 2.7.1.36)	2.7.1.36	MVK
Q92905	reviewed	COP9 signalosome complex subunit 5 (SGN5) (Signalosome subunit 5) (EC 3.4.-.-) (Jun activation domain-binding protein 1)	3.4.-.-	COPS5 CSN5 JAB1
P12277	reviewed	Creatine kinase B-type (EC 2.7.3.2) (Brain creatine kinase) (B-CK) (Creatine kinase B chain) (Creatine phosphokinase B-type) (CPK-B)	2.7.3.2	CKB CKBB
P09871	reviewed	Complement C1s subcomponent (EC 3.4.21.42) (C1 esterase) (Complement component 1 subcomponent s) [Cleaved into: Complement C1s subcomponent heavy chain; Complement C1s subcomponent light chain]	3.4.21.42	C1S
P49247	reviewed	Ribose-5-phosphate isomerase (EC 5.3.1.6) (Phosphoriboisomerase)	5.3.1.6	RPIA RPI
Q5SRE7	reviewed	Phytanoyl-CoA dioxygenase domain-containing protein 1 (Protein PHYHD1) (EC 1.14.11.-)	1.14.11.-	PHYHD1
Q9BVM4	reviewed	Gamma-glutamylaminecyclotransferase (GGACT) (EC 4.3.2.8) (AIG2-like domain-containing protein 1) (Gamma-glutamylamine cyclotransferase)	4.3.2.8	GGACT A2LD1
Q16176	unreviewed	Tyrosine-protein kinase (EC 2.7.10.2)	2.7.10.2	lsk
Q9HA64	reviewed	Ketosamine-3-kinase (EC 2.7.1.172) (Fructosamine-3-kinase-related protein) (FN3K-RP) (FN3K-related protein) (Protein-psicosamine 3-kinase FN3KRP) (EC 2.7.1.-)	2.7.1.-; 2.7.1.172	FN3KRP
Q5VUC7	unreviewed	Glycylpeptide N-tetradecanoyltransferase (EC 2.3.1.97)	2.3.1.97	NMT2
P31937	reviewed	3-hydroxyisobutyrate dehydrogenase, mitochondrial (HIBADH) (EC 1.1.1.31)	1.1.1.31	HIBADH
P62140	reviewed	Serine/threonine-protein phosphatase PP1-beta catalytic subunit (PP-1B) (PPP1CD) (EC 3.1.3.16) (EC 3.1.3.53)	3.1.3.16; 3.1.3.53	PPP1CB
Q9Y570	reviewed	Protein phosphatase methylesterase 1 (PME-1) (EC 3.1.1.89)	3.1.1.89	PPME1 PME1 PP2593 PRO0750
Q06203	reviewed	Amidophosphoribosyltransferase (ATase) (EC 2.4.2.14) (Glutamine phosphoribosylpyrophosphate amidotransferase) (GPAT)	2.4.2.14	PPAT GPAT
Q3LXA3	reviewed	Triokinase/FMN cyclase (Bifunctional ATP-dependent dihydroxyacetone kinase/FAD-AMP lyase (cyclizing)) [Includes: ATP-dependent dihydroxyacetone kinase (DHA kinase) (EC 2.7.1.28) (EC 2.7.1.29) (Glycerone kinase) (Triokinase) (Triose kinase); FAD-AMP lyase (cyclizing) (EC 4.6.1.15) (FAD-AMP lyase (cyclic FMN forming)) (FMN cyclase)]	2.7.1.28; 2.7.1.29; 4.6.1.15	TKFC DAK
Q9NPH2	reviewed	Inositol-3-phosphate synthase 1 (IPS 1) (EC 5.5.1.4) (Myo-inositol 1-phosphate synthase) (MI-1-P synthase) (MIP synthase) (hIPS) (Myo-inositol 1-phosphate synthase A1) (hINO1)	5.5.1.4	ISYNA1 INO1
Q15067	reviewed	Peroxisomal acyl-coenzyme A oxidase 1 (AOX) (EC 1.3.3.6) (Palmitoyl-CoA oxidase) (Peroxisomal fatty acyl-CoA oxidase) (Straight-chain acyl-CoA oxidase) (SCOX) [Cleaved into: Peroxisomal acyl-CoA oxidase 1, A chain; Peroxisomal acyl-CoA oxidase 1, B chain; Peroxisomal acyl-CoA oxidase 1, C chain]	1.3.3.6	ACOX1 ACOX
Q93008	reviewed	Probable ubiquitin carboxyl-terminal hydrolase FAF-X (EC 3.4.19.12) (Deubiquitinating enzyme FAF-X) (Fat facets in mammals) (hFAM) (Fat facets protein-related, X-linked) (Ubiquitin thioesterase FAF-X) (Ubiquitin-specific protease 9, X chromosome) (Ubiquitin-specific-processing protease FAF-X)	3.4.19.12	USP9X DFFRX FAM USP9
P04062	reviewed	Lysosomal acid glucosylceramidase (Lysosomal acid GCase) (EC 3.2.1.45) (Acid beta-glucosidase) (Alglucerase) (Beta-glucocerebrosidase) (Beta-GC) (Cholesterol glucosyltransferase) (SGTase) (EC 2.4.1.-) (Cholesteryl-beta-glucosidase) (EC 3.2.1.-) (D-glucosyl-N-acylsphingosine glucohydrolase) (Imiglucerase) (Lysosomal cholesterol glycosyltransferase) (Lysosomal galactosylceramidase) (EC 3.2.1.46) (L…	2.4.1.-; 3.2.1.-; 3.2.1.45; 3.2.1.46	GBA GC GLUC
Q9UBX7	reviewed	Kallikrein-11 (hK11) (EC 3.4.21.-) (Hippostasin) (Serine protease 20) (Trypsin-like protease) [Cleaved into: Kallikrein-11 inactive chain 1; Kallikrein-11 inactive chain 2]	3.4.21.-	KLK11 PRSS20 TLSP UNQ649/PRO1279
P17812	reviewed	CTP synthase 1 (EC 6.3.4.2) (CTP synthetase 1) (UTP--ammonia ligase 1)	6.3.4.2	CTPS1 CTPS
Q96PD5	reviewed	N-acetylmuramoyl-L-alanine amidase (EC 3.5.1.28) (Peptidoglycan recognition protein 2) (Peptidoglycan recognition protein long) (PGRP-L)	3.5.1.28	PGLYRP2 PGLYRPL PGRPL UNQ3103/PRO10102
Q7KZI7	reviewed	Serine/threonine-protein kinase MARK2 (EC 2.7.11.1) (EC 2.7.11.26) (ELKL motif kinase 1) (EMK-1) (MAP/microtubule affinity-regulating kinase 2) (PAR1 homolog) (PAR1 homolog b) (Par-1b) (Par1b)	2.7.11.1; 2.7.11.26	MARK2 EMK1
A8K7F6	unreviewed	RNA helicase (EC 3.6.4.13)	3.6.4.13
Q96AT9	reviewed	Ribulose-phosphate 3-epimerase (EC 5.1.3.1) (Ribulose-5-phosphate-3-epimerase)	5.1.3.1	RPE HUSSY-17
P13929	reviewed	Beta-enolase (EC 4.2.1.11) (2-phospho-D-glycerate hydro-lyase) (Enolase 3) (Muscle-specific enolase) (MSE) (Skeletal muscle enolase)	4.2.1.11	ENO3
Q9Y3S1	reviewed	Serine/threonine-protein kinase WNK2 (EC 2.7.11.1) (Antigen NY-CO-43) (Protein kinase lysine-deficient 2) (Protein kinase with no lysine 2) (Serologically defined colon cancer antigen 43)	2.7.11.1	WNK2 KIAA1760 PRKWNK2 SDCCAG43 P/OKcl.13
Q9BW91	reviewed	ADP-ribose pyrophosphatase, mitochondrial (EC 3.6.1.13) (ADP-ribose diphosphatase) (ADP-ribose phosphohydrolase) (Adenosine diphosphoribose pyrophosphatase) (ADPR-PPase) (Nucleoside diphosphate-linked moiety X motif 9) (Nudix motif 9)	3.6.1.13	NUDT9 NUDT10 PSEC0099 UNQ3012/PRO9771
P49662	reviewed	Caspase-4 (CASP-4) (EC 3.4.22.57) (ICE and Ced-3 homolog 2) (ICH-2) (ICE(rel)-II) (Mih1) (Protease TX) [Cleaved into: Caspase-4 subunit p10; Caspase-4 subunit p20]	3.4.22.57	CASP4 ICH2
Q9H773	reviewed	dCTP pyrophosphatase 1 (EC 3.6.1.12) (Deoxycytidine-triphosphatase 1) (dCTPase 1) (RS21C6) (XTP3-transactivated gene A protein)	3.6.1.12	DCTPP1 XTP3TPA CDA03
P07332	reviewed	Tyrosine-protein kinase Fes/Fps (EC 2.7.10.2) (Feline sarcoma/Fujinami avian sarcoma oncogene homolog) (Proto-oncogene c-Fes) (Proto-oncogene c-Fps) (p93c-fes)	2.7.10.2	FES FPS
P53609	reviewed	Geranylgeranyl transferase type-1 subunit beta (EC 2.5.1.59) (Geranylgeranyl transferase type I subunit beta) (GGTase-I-beta) (Type I protein geranyl-geranyltransferase subunit beta)	2.5.1.59	PGGT1B
Q8WY91	reviewed	Peroxynitrite isomerase THAP4 (EC 5.99.-.-) (Ferric Homo sapiens nitrobindin) (Hs-Nb(III)) (THAP domain-containing protein 4)	5.99.-.-	THAP4 CGI-36 PP238
Q92851	reviewed	Caspase-10 (CASP-10) (EC 3.4.22.63) (Apoptotic protease Mch-4) (FAS-associated death domain protein interleukin-1B-converting enzyme 2) (FLICE2) (ICE-like apoptotic protease 4) [Cleaved into: Caspase-10 subunit p23/17; Caspase-10 subunit p12]	3.4.22.63	CASP10 MCH4
P11274	reviewed	Breakpoint cluster region protein (EC 2.7.11.1) (Renal carcinoma antigen NY-REN-26)	2.7.11.1	BCR BCR1 D22S11
Q99873	reviewed	Protein arginine N-methyltransferase 1 (EC 2.1.1.319) (Histone-arginine N-methyltransferase PRMT1) (Interferon receptor 1-bound protein 4)	2.1.1.319	PRMT1 HMT2 HRMT1L2 IR1B4
Q15418	reviewed	Ribosomal protein S6 kinase alpha-1 (S6K-alpha-1) (EC 2.7.11.1) (90 kDa ribosomal protein S6 kinase 1) (p90-RSK 1) (p90RSK1) (p90S6K) (MAP kinase-activated protein kinase 1a) (MAPK-activated protein kinase 1a) (MAPKAP kinase 1a) (MAPKAPK-1a) (Ribosomal S6 kinase 1) (RSK-1)	2.7.11.1	RPS6KA1 MAPKAPK1A RSK1
O75688	reviewed	Protein phosphatase 1B (EC 3.1.3.16) (Protein phosphatase 2C isoform beta) (PP2C-beta)	3.1.3.16	PPM1B PP2CB
P56524	reviewed	Histone deacetylase 4 (HD4) (EC 3.5.1.98)	3.5.1.98	HDAC4 KIAA0288
P52788	reviewed	Spermine synthase (SPMSY) (EC 2.5.1.22) (Spermidine aminopropyltransferase)	2.5.1.22	SMS
Q8TEA8	reviewed	D-aminoacyl-tRNA deacylase 1 (DTD) (EC 3.1.1.96) (DNA-unwinding element-binding protein B) (DUE-B) (Gly-tRNA(Ala) deacylase) (Histidyl-tRNA synthase-related)	3.1.1.96	DTD1 C20orf88 DUEB HARS2
Q9Y3C6	reviewed	Peptidyl-prolyl cis-trans isomerase-like 1 (PPIase) (EC 5.2.1.8) (Rotamase PPIL1)	5.2.1.8	PPIL1 CYPL1 CGI-124 UNQ2425/PRO4984
O14933	reviewed	Ubiquitin/ISG15-conjugating enzyme E2 L6 (EC 2.3.2.23) (E2 ubiquitin-conjugating enzyme L6) (Retinoic acid-induced gene B protein) (RIG-B) (UbcH8) (Ubiquitin carrier protein L6) (Ubiquitin-protein ligase L6)	2.3.2.23	UBE2L6 UBCH8
P36873	reviewed	Serine/threonine-protein phosphatase PP1-gamma catalytic subunit (PP-1G) (EC 3.1.3.16) (Protein phosphatase 1C catalytic subunit)	3.1.3.16	PPP1CC
P0C869	reviewed	Cytosolic phospholipase A2 beta (cPLA2-beta) (EC 3.1.1.4) (Lysophospholipase A1 group IVB) (EC 3.1.1.5) (Phospholipase A2 group IVB)	3.1.1.4; 3.1.1.5	PLA2G4B
P46734	reviewed	Dual specificity mitogen-activated protein kinase kinase 3 (MAP kinase kinase 3) (MAPKK 3) (EC 2.7.12.2) (MAPK/ERK kinase 3) (MEK 3) (Stress-activated protein kinase kinase 2) (SAPK kinase 2) (SAPKK-2) (SAPKK2)	2.7.12.2	MAP2K3 MEK3 MKK3 PRKMK3 SKK2
P26196	reviewed	Probable ATP-dependent RNA helicase DDX6 (EC 3.6.4.13) (ATP-dependent RNA helicase p54) (DEAD box protein 6) (Oncogene RCK)	3.6.4.13	DDX6 HLR2 RCK
Q08623	reviewed	Pseudouridine-5'-phosphatase (EC 3.1.3.96) (Haloacid dehalogenase-like hydrolase domain-containing protein 1) (Haloacid dehalogenase-like hydrolase domain-containing protein 1A) (Protein GS1) (Pseudouridine-5'-monophosphatase) (5'-PsiMPase)	3.1.3.96	PUDP DXF68S1E FAM16AX GS1 HDHD1 HDHD1A
Q8TD08	reviewed	Mitogen-activated protein kinase 15 (MAP kinase 15) (MAPK 15) (EC 2.7.11.24) (Extracellular signal-regulated kinase 7) (ERK-7) (Extracellular signal-regulated kinase 8) (ERK-8)	2.7.11.24	MAPK15 ERK7 ERK8
Q6P1N9	reviewed	Deoxyribonuclease TATDN1 (EC 3.1.21.-) (Hepatocarcinoma high expression protein)	3.1.21.-	TATDN1 CDA11
B4DI06	unreviewed	2',3'-cyclic-nucleotide 3'-phosphodiesterase (EC 3.1.4.37)	3.1.4.37
O15327	reviewed	Inositol polyphosphate 4-phosphatase type II (Type II inositol 3,4-bisphosphate 4-phosphatase) (EC 3.1.3.66)	3.1.3.66	INPP4B
Q92900	reviewed	Regulator of nonsense transcripts 1 (EC 3.6.4.12) (EC 3.6.4.13) (ATP-dependent helicase RENT1) (Nonsense mRNA reducing factor 1) (NORF1) (Up-frameshift suppressor 1 homolog) (hUpf1)	3.6.4.12; 3.6.4.13	UPF1 KIAA0221 RENT1
P38571	reviewed	Lysosomal acid lipase/cholesteryl ester hydrolase (Acid cholesteryl ester hydrolase) (LAL) (EC 3.1.1.13) (Cholesteryl esterase) (Lipase A) (Sterol esterase)	3.1.1.13	LIPA
Q06136	reviewed	3-ketodihydrosphingosine reductase (KDS reductase) (EC 1.1.1.102) (3-dehydrosphinganine reductase) (Follicular variant translocation protein 1) (FVT-1) (Short chain dehydrogenase/reductase family 35C member 1)	1.1.1.102	KDSR FVT1 SDR35C1
O43847	reviewed	Nardilysin (EC 3.4.24.61) (N-arginine dibasic convertase) (NRD convertase) (NRD-C) (Nardilysin convertase)	3.4.24.61	NRDC NRD1
Q1ET63	unreviewed	Sulfotransferase (EC 2.8.2.-)	2.8.2.-	ST1A5
P41240	reviewed	Tyrosine-protein kinase CSK (EC 2.7.10.2) (C-Src kinase) (Protein-tyrosine kinase CYL)	2.7.10.2	CSK
P60763	reviewed	Ras-related C3 botulinum toxin substrate 3 (EC 3.6.5.2) (p21-Rac3)	3.6.5.2	RAC3
P49902	reviewed	Cytosolic purine 5'-nucleotidase (EC 3.1.3.5) (EC 3.1.3.99) (Cytosolic 5'-nucleotidase II) (cN-II) (Cytosolic IMP/GMP-specific 5'-nucleotidase) (Cytosolic nucleoside phosphotransferase 5'N) (EC 2.7.1.77) (High Km 5'-nucleotidase)	2.7.1.77; 3.1.3.5; 3.1.3.99	NT5C2 NT5B NT5CP PNT5
O43681	reviewed	ATPase GET3 (EC 3.6.-.-) (Arsenical pump-driving ATPase) (Arsenite-stimulated ATPase) (Guided entry of tail-anchored proteins factor 3, ATPase) (Transmembrane domain recognition complex 40 kDa ATPase subunit) (hARSA-I) (hASNA-I)	3.6.-.-	GET3 ARSA ASNA1 TRC40
Q08211	reviewed	ATP-dependent RNA helicase A (EC 3.6.4.13) (DEAH box protein 9) (DExH-box helicase 9) (Leukophysin) (LKP) (Nuclear DNA helicase II) (NDH II) (RNA helicase A)	3.6.4.13	DHX9 DDX9 LKP NDH2
Q9H2H8	reviewed	Peptidyl-prolyl cis-trans isomerase-like 3 (PPIase) (EC 5.2.1.8) (Cyclophilin J) (CyPJ) (Cyclophilin-like protein PPIL3) (Rotamase PPIL3)	5.2.1.8	PPIL3
Q8N8N7	reviewed	Prostaglandin reductase 2 (PRG-2) (EC 1.3.1.48) (15-oxoprostaglandin 13-reductase) (Zinc-binding alcohol dehydrogenase domain-containing protein 1)	1.3.1.48	PTGR2 ZADH1
P09601	reviewed	Heme oxygenase 1 (HO-1) (EC 1.14.14.18) [Cleaved into: Heme oxygenase 1 soluble form]	1.14.14.18	HMOX1 HO HO1
P49419	reviewed	Alpha-aminoadipic semialdehyde dehydrogenase (Alpha-AASA dehydrogenase) (EC 1.2.1.31) (Aldehyde dehydrogenase family 7 member A1) (EC 1.2.1.3) (Antiquitin-1) (Betaine aldehyde dehydrogenase) (EC 1.2.1.8) (Delta1-piperideine-6-carboxylate dehydrogenase) (P6c dehydrogenase)	1.2.1.3; 1.2.1.31; 1.2.1.8	ALDH7A1 ATQ1
P51857	reviewed	Aldo-keto reductase family 1 member D1 (EC 1.3.1.3) (3-oxo-5-beta-steroid 4-dehydrogenase) (Delta(4)-3-ketosteroid 5-beta-reductase) (Delta(4)-3-oxosteroid 5-beta-reductase)	1.3.1.3	AKR1D1 SRD5B1
P80108	reviewed	Phosphatidylinositol-glycan-specific phospholipase D (PI-G PLD) (EC 3.1.4.50) (Glycoprotein phospholipase D) (Glycosyl-phosphatidylinositol-specific phospholipase D) (GPI-PLD) (GPI-specific phospholipase D)	3.1.4.50	GPLD1 PIGPLD1
P13010	reviewed	X-ray repair cross-complementing protein 5 (EC 3.6.4.-) (86 kDa subunit of Ku antigen) (ATP-dependent DNA helicase 2 subunit 2) (ATP-dependent DNA helicase II 80 kDa subunit) (CTC box-binding factor 85 kDa subunit) (CTC85) (CTCBF) (DNA repair protein XRCC5) (Ku80) (Ku86) (Lupus Ku autoantigen protein p86) (Nuclear factor IV) (Thyroid-lupus autoantigen) (TLAA) (X-ray repair complementing defective…	3.6.4.-	XRCC5 G22P2
Q7L5Y9	reviewed	E3 ubiquitin-protein transferase MAEA (EC 2.3.2.27) (Cell proliferation-inducing gene 5 protein) (Erythroblast macrophage protein) (Human lung cancer oncogene 10 protein) (HLC-10) (Macrophage erythroblast attacher) (P44EMLP)	2.3.2.27	MAEA EMP HLC10 PIG5
Q99436	reviewed	Proteasome subunit beta type-7 (EC 3.4.25.1) (Macropain chain Z) (Multicatalytic endopeptidase complex chain Z) (Proteasome subunit Z)	3.4.25.1	PSMB7 Z
Q53H82	reviewed	Endoribonuclease LACTB2 (EC 3.1.27.-) (Beta-lactamase-like protein 2)	3.1.27.-	LACTB2 CGI-83

## Sheet:   TF-Specific (n=197)
UniProt ID	Reviewed	Protein names	EC number	Gene Names
K7EJL4	unreviewed	Histone deacetylase (EC 3.5.1.98)	3.5.1.98	HDAC5
O00418	reviewed	Eukaryotic elongation factor 2 kinase (eEF-2 kinase) (eEF-2K) (EC 2.7.11.20) (Calcium/calmodulin-dependent eukaryotic elongation factor 2 kinase)	2.7.11.20	EEF2K
C9J3T9	unreviewed	UDP-glucuronate decarboxylase (EC 4.1.1.35)	4.1.1.35	UXS1
P41252	reviewed	Isoleucine--tRNA ligase, cytoplasmic (EC 6.1.1.5) (Isoleucyl-tRNA synthetase) (IRS) (IleRS)	6.1.1.5	IARS1 IARS
B4DPT5	unreviewed	Alanine transaminase (EC 2.6.1.2)	2.6.1.2
A6NNM8	reviewed	Tubulin polyglutamylase TTLL13 (EC 6.3.2.-) (Tubulin tyrosine ligase like 13) (Tubulin tyrosine ligase-like family member 13 pseudogene) (Tubulin--tyrosine ligase-like protein 13)	6.3.2.-	TTLL13 TTLL13P
Q9H6P5	reviewed	Threonine aspartase 1 (Taspase-1) (EC 3.4.25.-) [Cleaved into: Threonine aspartase subunit alpha; Threonine aspartase subunit beta]	3.4.25.-	TASP1 C20orf13
P52790	reviewed	Hexokinase-3 (EC 2.7.1.1) (Hexokinase type III) (HK III) (Hexokinase-C)	2.7.1.1	HK3
P58005	reviewed	Sestrin-3 (EC 1.11.1.-)	1.11.1.-	SESN3 SEST3
Q16750	unreviewed	Unspecific monooxygenase (EC 1.14.14.1)	1.14.14.1	CYP2C
Q59F49	unreviewed	DNA replication licensing factor MCM5 (EC 3.6.4.12)	3.6.4.12
Q4VC00	unreviewed	Alpha-mannosidase (EC 3.2.1.-)	3.2.1.-	MAN2B2
B4E1M1	unreviewed	Lactoperoxidase (EC 1.11.1.7)	1.11.1.7
Q9NZ71	reviewed	Regulator of telomere elongation helicase 1 (EC 3.6.4.12) (Novel helicase-like)	3.6.4.12	RTEL1 C20orf41 KIAA1088 NHL
Q9BUJ0	reviewed	Protein ABHD14A (EC 3.-.-.-) (Alpha/beta hydrolase domain-containing protein 14A) (Abhydrolase domain-containing protein 14A)	3.-.-.-	ABHD14A UNQ1913/PRO4373
C9J991	unreviewed	Carbohydrate sulfotransferase (EC 2.8.2.-)	2.8.2.-	CHST12
Q5STU3	unreviewed	RNA helicase (EC 3.6.4.13)	3.6.4.13	DDX39B
P12821	reviewed	Angiotensin-converting enzyme (ACE) (EC 3.4.15.1) (Dipeptidyl carboxypeptidase I) (Kininase II) (CD antigen CD143) [Cleaved into: Angiotensin-converting enzyme, soluble form]	3.4.15.1	ACE DCP DCP1
Q9UH17	reviewed	DNA dC->dU-editing enzyme APOBEC-3B (A3B) (EC 3.5.4.38) (Phorbolin-1-related protein) (Phorbolin-2/3)	3.5.4.38	APOBEC3B
B5BUG9	unreviewed	Receptor protein serine/threonine kinase (EC 2.7.11.30)	2.7.11.30	BMPR1A
P98073	reviewed	Enteropeptidase (EC 3.4.21.9) (Enterokinase) (Serine protease 7) (Transmembrane protease serine 15) [Cleaved into: Enteropeptidase non-catalytic heavy chain; Enteropeptidase catalytic light chain]	3.4.21.9	TMPRSS15 ENTK PRSS7
H3BNN7	unreviewed	Calpain-3 (EC 3.4.22.54)	3.4.22.54	CAPN3
B4DR56	unreviewed	cDNA FLJ53457, highly similar to LIM domain kinase 2
G9LCP5	unreviewed	Cytochrome c oxidase subunit 3		COX3
O95084	reviewed	Serine protease 23 (EC 3.4.21.-) (Putative secreted protein Zsig13)	3.4.21.-	PRSS23 ZSIG13 UNQ270/PRO307
Q86WY9	unreviewed	Receptor protein-tyrosine kinase (EC 2.7.10.1)	2.7.10.1	INSR
Q2M2H8	reviewed	Probable maltase-glucoamylase 2 (Maltase-glucoamylase (alpha-glucosidase) pseudogene) [Includes: Glucoamylase (EC 3.2.1.3) (Glucan 1,4-alpha-glucosidase)]	3.2.1.3	MGAM2
O75355	reviewed	Ectonucleoside triphosphate diphosphohydrolase 3 (NTPDase 3) (EC 3.6.1.5) (CD39 antigen-like 3) (Ecto-ATP diphosphohydrolase 3) (Ecto-ATPDase 3) (Ecto-ATPase 3) (Ecto-apyrase 3) (HB6)	3.6.1.5	ENTPD3 CD39L3
Q8NFL0	reviewed	UDP-GlcNAc:betaGal beta-1,3-N-acetylglucosaminyltransferase 7 (BGnT-7) (Beta-1,3-Gn-T7) (Beta-1,3-N-acetylglucosaminyltransferase 7) (Beta3Gn-T7) (EC 2.4.1.-)	2.4.1.-	B3GNT7
O14556	reviewed	Glyceraldehyde-3-phosphate dehydrogenase, testis-specific (EC 1.2.1.12) (Spermatogenic cell-specific glyceraldehyde 3-phosphate dehydrogenase 2) (GAPDH-2) (Spermatogenic glyceraldehyde-3-phosphate dehydrogenase)	1.2.1.12	GAPDHS GAPD2 GAPDH2 GAPDS HSD-35 HSD35
Q68D80	unreviewed	alpha-1,2-Mannosidase (EC 3.2.1.-)	3.2.1.-	DKFZp686C04126
Q9Y337	reviewed	Kallikrein-5 (EC 3.4.21.-) (Kallikrein-like protein 2) (KLK-L2) (Stratum corneum tryptic enzyme)	3.4.21.-	KLK5 SCTE UNQ570/PRO1132
B7Z5H9	unreviewed	Beta-galactosidase (EC 3.2.1.23) (Acid beta-galactosidase)	3.2.1.23
E7ETN3	unreviewed	Complement factor B (EC 3.4.21.47) (C3/C5 convertase)	3.4.21.47
Q96HI0	reviewed	Sentrin-specific protease 5 (EC 3.4.22.-) (Sentrin/SUMO-specific protease SENP5)	3.4.22.-	SENP5 FKSG45
Q9P1G4	unreviewed	Purine-nucleoside phosphorylase (EC 2.4.2.1) (Inosine-guanosine phosphorylase)	2.4.2.1
H0YCY6	unreviewed	Triokinase/FMN cyclase (EC 4.6.1.15) (Bifunctional ATP-dependent dihydroxyacetone kinase/FAD-AMP lyase (cyclizing))	4.6.1.15	TKFC
A8MX94	unreviewed	Glutathione S-transferase (EC 2.5.1.18) (GST class-pi)	2.5.1.18	GSTP1
A0A5F9ZHM4	unreviewed	L-lactate dehydrogenase (EC 1.1.1.27)	1.1.1.27	LDHB
Q5VZM2	reviewed	Ras-related GTP-binding protein B (Rag B) (RagB) (EC 3.6.5.-)	3.6.5.-	RRAGB
C9JP36	unreviewed	Protein arginine methyltransferase NDUFAF7 (EC 2.1.1.320)	2.1.1.320	NDUFAF7
Q8TC59	reviewed	Piwi-like protein 2 (EC 3.1.26.-) (Cancer/testis antigen 80) (CT80)	3.1.26.-	PIWIL2 HILI
Q8NEV4	reviewed	Myosin-IIIa (EC 2.7.11.1)	2.7.11.1	MYO3A
P32189	reviewed	Glycerol kinase (GK) (Glycerokinase) (EC 2.7.1.30) (ATP:glycerol 3-phosphotransferase)	2.7.1.30	GK
D3DXC9	unreviewed	Serine hydroxymethyltransferase (EC 2.1.2.1)	2.1.2.1	SHMT1 hCG_1985219
Q9BX95	reviewed	Sphingosine-1-phosphate phosphatase 1 (SPPase1) (Spp1) (hSPP1) (hSPPase1) (EC 3.1.3.-) (Sphingosine-1-phosphatase 1) (Sphingosine-1-phosphate phosphohydrolase 1) (SPP-1)	3.1.3.-	SGPP1 SPP1
P23280	reviewed	Carbonic anhydrase 6 (EC 4.2.1.1) (Carbonate dehydratase VI) (Carbonic anhydrase VI) (CA-VI) (Salivary carbonic anhydrase) (Secreted carbonic anhydrase)	4.2.1.1	CA6
Q15746	reviewed	Myosin light chain kinase, smooth muscle (MLCK) (smMLCK) (EC 2.7.11.18) (Kinase-related protein) (KRP) (Telokin) [Cleaved into: Myosin light chain kinase, smooth muscle, deglutamylated form]	2.7.11.18	MYLK MLCK MLCK1 MYLK1
Q8TDC3	reviewed	Serine/threonine-protein kinase BRSK1 (EC 2.7.11.1) (Brain-selective kinase 1) (EC 2.7.11.26) (Brain-specific serine/threonine-protein kinase 1) (BR serine/threonine-protein kinase 1) (Serine/threonine-protein kinase SAD-B) (Synapses of Amphids Defective homolog 1) (SAD1 homolog) (hSAD1)	2.7.11.1; 2.7.11.26	BRSK1 KIAA1811 SAD1 SADB
Q12913	reviewed	Receptor-type tyrosine-protein phosphatase eta (Protein-tyrosine phosphatase eta) (R-PTP-eta) (EC 3.1.3.48) (Density-enhanced phosphatase 1) (DEP-1) (HPTP eta) (Protein-tyrosine phosphatase receptor type J) (R-PTP-J) (CD antigen CD148)	3.1.3.48	PTPRJ DEP1
Q53GF0	unreviewed	N-acylneuraminate cytidylyltransferase (EC 2.7.7.43) (CMP-N-acetylneuraminic acid synthase)	2.7.7.43
P48740	reviewed	Mannan-binding lectin serine protease 1 (EC 3.4.21.-) (Complement factor MASP-3) (Complement-activating component of Ra-reactive factor) (Mannose-binding lectin-associated serine protease 1) (MASP-1) (Mannose-binding protein-associated serine protease) (Ra-reactive factor serine protease p100) (RaRF) (Serine protease 5) [Cleaved into: Mannan-binding lectin serine protease 1 heavy chain; Mannan-bi…	3.4.21.-	MASP1 CRARF CRARF1 PRSS5
Q7L2E3	reviewed	ATP-dependent RNA helicase DHX30 (EC 3.6.4.13) (DEAH box protein 30)	3.6.4.13	DHX30 DDX30 KIAA0890
B3KTG4	unreviewed	Ubiquitin carboxyl-terminal hydrolase 14 (EC 3.4.19.12) (Deubiquitinating enzyme 14) (Ubiquitin thioesterase 14) (Ubiquitin-specific-processing protease 14)	3.4.19.12
Q8N3C0	reviewed	Activating signal cointegrator 1 complex subunit 3 (EC 3.6.4.12) (ASC-1 complex subunit p200) (ASC1p200) (Helicase, ATP binding 1) (Trip4 complex subunit p200)	3.6.4.12	ASCC3 HELIC1 RQT2
P11217	reviewed	Glycogen phosphorylase, muscle form (EC 2.4.1.1) (Myophosphorylase)	2.4.1.1	PYGM
B4DJZ0	unreviewed	Phosphatidylinositol 4-kinase type 2 (EC 2.7.1.67)	2.7.1.67
E9PLK3	unreviewed	Aminopeptidase (EC 3.4.11.-)	3.4.11.-	NPEPPS
H3BQ24	unreviewed	Fanconi-associated nuclease (EC 3.1.4.1)	3.1.4.1	FAN1
P21108	reviewed	Ribose-phosphate pyrophosphokinase 3 (EC 2.7.6.1) (Phosphoribosyl pyrophosphate synthase 1-like 1) (PRPS1-like 1) (Phosphoribosyl pyrophosphate synthase III) (PRS-III)	2.7.6.1	PRPS1L1 PRPS3 PRPSL
A0A3B3IRX2	unreviewed	Phospholipase A2 (EC 3.1.1.4)	3.1.1.4	PLA2G2A
Q13315	reviewed	Serine-protein kinase ATM (EC 2.7.11.1) (Ataxia telangiectasia mutated) (A-T mutated)	2.7.11.1	ATM
A0A286YFF7	unreviewed	Palmitoyl-protein thioesterase 1 (EC 3.1.2.22) (Palmitoyl-protein hydrolase 1)	3.1.2.22	PPT1
Q5VXI9	reviewed	Lipase member N (EC 3.1.1.-) (Lipase-like abhydrolase domain-containing protein 4)	3.1.1.-	LIPN LIPL4
Q9UM07	reviewed	Protein-arginine deiminase type-4 (EC 3.5.3.15) (HL-60 PAD) (Peptidylarginine deiminase IV) (Protein-arginine deiminase type IV)	3.5.3.15	PADI4 PAD4 PADI5 PDI5
F8VUJ3	unreviewed	Polypeptide N-acetylgalactosaminyltransferase (EC 2.4.1.-) (Protein-UDP acetylgalactosaminyltransferase)	2.4.1.-	POC1B-GALNT4
P07327	reviewed	Alcohol dehydrogenase 1A (EC 1.1.1.1) (Alcohol dehydrogenase subunit alpha)	1.1.1.1	ADH1A ADH1
O43709	reviewed	Probable 18S rRNA (guanine-N(7))-methyltransferase (EC 2.1.1.-) (Bud site selection protein 23 homolog) (Metastasis-related methyltransferase 1) (Williams-Beuren syndrome chromosomal region 22 protein) (rRNA methyltransferase and ribosome maturation factor)	2.1.1.-	BUD23 MERM1 WBSCR22 HUSSY-03 PP3381
B4E2F7	unreviewed	Nitric-oxide synthase (NADPH) (EC 1.14.13.39)	1.14.13.39
P22894	reviewed	Neutrophil collagenase (EC 3.4.24.34) (Matrix metalloproteinase-8) (MMP-8) (PMNL collagenase) (PMNL-CL)	3.4.24.34	MMP8 CLG1
Q09328	reviewed	Alpha-1,6-mannosylglycoprotein 6-beta-N-acetylglucosaminyltransferase A (EC 2.4.1.155) (Alpha-mannoside beta-1,6-N-acetylglucosaminyltransferase V) (GlcNAc-T V) (GNT-V) (Mannoside acetylglucosaminyltransferase 5) (N-acetylglucosaminyl-transferase V) [Cleaved into: Secreted alpha-1,6-mannosylglycoprotein 6-beta-N-acetylglucosaminyltransferase A (Secreted beta-1,6-N-acetylglucosaminyltransferase V)…	2.4.1.155	MGAT5 GGNT5
Q9NQ66	reviewed	1-phosphatidylinositol 4,5-bisphosphate phosphodiesterase beta-1 (EC 3.1.4.11) (PLC-154) (Phosphoinositide phospholipase C-beta-1) (Phospholipase C-I) (PLC-I) (Phospholipase C-beta-1) (PLC-beta-1)	3.1.4.11	PLCB1 KIAA0581
Q9NYU1	reviewed	UDP-glucose:glycoprotein glucosyltransferase 2 (UGT2) (hUGT2) (EC 2.4.1.-) (UDP--Glc:glycoprotein glucosyltransferase 2) (UDP-glucose ceramide glucosyltransferase-like 1)	2.4.1.-	UGGT2 UGCGL2 UGT2
Q9NR09	reviewed	Baculoviral IAP repeat-containing protein 6 (EC 2.3.2.27) (BIR repeat-containing ubiquitin-conjugating enzyme) (BRUCE) (RING-type E3 ubiquitin transferase BIRC6) (Ubiquitin-conjugating BIR domain enzyme apollon) (APOLLON)	2.3.2.27	BIRC6 KIAA1289
D6RD67	unreviewed	Methylcrotonoyl-CoA carboxylase (EC 6.4.1.4) (3-methylcrotonyl-CoA carboxylase 2) (3-methylcrotonyl-CoA carboxylase non-biotin-containing subunit) (3-methylcrotonyl-CoA:carbon dioxide ligase subunit beta)	6.4.1.4	MCCC2
Q9NUF9	unreviewed	Nucleoside diphosphate kinase (EC 2.7.4.6)	2.7.4.6	c371H6.2
P43234	reviewed	Cathepsin O (EC 3.4.22.42)	3.4.22.42	CTSO CTSO1
Q5SZD4	reviewed	Glycine N-acyltransferase-like protein 3 (EC 2.3.1.13) (Acyl-CoA:glycine-N-acyltransferase-like protein 3)	2.3.1.13	GLYATL3 C6orf140
Q08499	reviewed	cAMP-specific 3',5'-cyclic phosphodiesterase 4D (EC 3.1.4.53) (DPDE3) (PDE43)	3.1.4.53	PDE4D DPDE3
P12931	reviewed	Proto-oncogene tyrosine-protein kinase Src (EC 2.7.10.2) (Proto-oncogene c-Src) (pp60c-src) (p60-Src)	2.7.10.2	SRC SRC1
Q5T0D2	unreviewed	Nucleoside-diphosphate kinase (EC 2.7.4.6)	2.7.4.6	CMPK1
O75592	reviewed	E3 ubiquitin-protein ligase MYCBP2 (EC 2.3.2.33) (Myc-binding protein 2) (Protein associated with Myc)	2.3.2.33	MYCBP2 KIAA0916 PAM
P51688	reviewed	N-sulphoglucosamine sulphohydrolase (EC 3.10.1.1) (Sulfoglucosamine sulfamidase) (Sulphamidase)	3.10.1.1	SGSH HSS
Q10469	reviewed	Alpha-1,6-mannosyl-glycoprotein 2-beta-N-acetylglucosaminyltransferase (EC 2.4.1.143) (Beta-1,2-N-acetylglucosaminyltransferase II) (GlcNAc-T II) (GNT-II) (Mannoside acetylglucosaminyltransferase 2) (N-glycosyl-oligosaccharide-glycoprotein N-acetylglucosaminyltransferase II)	2.4.1.143	MGAT2
Q13370	reviewed	cGMP-inhibited 3',5'-cyclic phosphodiesterase 3B (EC 3.1.4.17) (CGIPDE1) (CGIP1) (Cyclic GMP-inhibited phosphodiesterase B) (CGI-PDE B)	3.1.4.17	PDE3B
B7ZL83	unreviewed	Diacylglycerol kinase (DAG kinase) (EC 2.7.1.107)	2.7.1.107	DGKB
Q6ZRS2	reviewed	Helicase SRCAP (EC 3.6.4.-) (Domino homolog 2) (Snf2-related CBP activator)	3.6.4.-	SRCAP KIAA0309
Q9H790	reviewed	Exonuclease V (Exo V) (hExo5) (EC 3.1.-.-) (Defects in morphology protein 1 homolog)	3.1.-.-	EXO5 C1orf176 DEM1
Q8NFN0	unreviewed	Hexosyltransferase (EC 2.4.1.-)	2.4.1.-
P17405	reviewed	Sphingomyelin phosphodiesterase (EC 3.1.4.12) (EC 3.1.4.3) (Acid sphingomyelinase) (aSMase)	3.1.4.12; 3.1.4.3	SMPD1 ASM
Q96Q15	reviewed	Serine/threonine-protein kinase SMG1 (SMG-1) (hSMG-1) (EC 2.7.11.1) (Lambda/iota protein kinase C-interacting protein) (Lambda-interacting protein) (Nonsense mediated mRNA decay-associated PI3K-related kinase SMG1)	2.7.11.1	SMG1 ATX KIAA0421 LIP
Q13332	reviewed	Receptor-type tyrosine-protein phosphatase S (R-PTP-S) (EC 3.1.3.48) (Receptor-type tyrosine-protein phosphatase sigma) (R-PTP-sigma)	3.1.3.48	PTPRS
Q9UKP5	reviewed	A disintegrin and metalloproteinase with thrombospondin motifs 6 (ADAM-TS 6) (ADAM-TS6) (ADAMTS-6) (EC 3.4.24.-)	3.4.24.-	ADAMTS6
H7C5W9	unreviewed	P-type Ca(2+) transporter (EC 7.2.2.10)	7.2.2.10	ATP2A2
P32298	reviewed	G protein-coupled receptor kinase 4 (EC 2.7.11.16) (G protein-coupled receptor kinase GRK4) (ITI1)	2.7.11.16	GRK4 GPRK2L GPRK4
Q11128	reviewed	4-galactosyl-N-acetylglucosaminide 3-alpha-L-fucosyltransferase FUT5 (EC 2.4.1.152) (3-galactosyl-N-acetylglucosaminide 4-alpha-L-fucosyltransferase FUT5) (EC 2.4.1.65) (Fucosyltransferase 5) (Fucosyltransferase V) (Fuc-TV) (FucT-V) (Galactoside 3-L-fucosyltransferase)	2.4.1.152; 2.4.1.65	FUT5
Q16853	reviewed	Membrane primary amine oxidase (EC 1.4.3.21) (Copper amine oxidase) (HPAO) (Semicarbazide-sensitive amine oxidase) (SSAO) (Vascular adhesion protein 1) (VAP-1)	1.4.3.21	AOC3 VAP1
Q6XZB0	reviewed	Lipase member I (LIPI) (EC 3.1.1.-) (Cancer/testis antigen 17) (CT17) (LPD lipase) (Membrane-associated phosphatidic acid-selective phospholipase A1-beta) (mPA-PLA1 beta)	3.1.1.-	LIPI LPDL PRED5
Q96QP1	reviewed	Alpha-protein kinase 1 (EC 2.7.11.1) (Chromosome 4 kinase) (Lymphocyte alpha-protein kinase)	2.7.11.1	ALPK1 KIAA1527 LAK
Q99683	reviewed	Mitogen-activated protein kinase kinase kinase 5 (EC 2.7.11.25) (Apoptosis signal-regulating kinase 1) (ASK-1) (MAPK/ERK kinase kinase 5) (MEK kinase 5) (MEKK 5)	2.7.11.25	MAP3K5 ASK1 MAPKKK5 MEKK5
Q6VVB1	reviewed	E3 ubiquitin-protein ligase NHLRC1 (EC 2.3.2.27) (Malin) (NHL repeat-containing protein 1) (RING-type E3 ubiquitin transferase NHLRC1)	2.3.2.27	NHLRC1 EPM2B
B2RCI8	unreviewed	GPI ethanolamine phosphate transferase 1 (EC 2.-.-.-)	2.-.-.-
B2RBG2	unreviewed	RING-type E3 ubiquitin transferase (EC 2.3.2.27)	2.3.2.27
Q9BQK8	reviewed	Phosphatidate phosphatase LPIN3 (EC 3.1.3.4) (Lipin-3) (Lipin-3-like)	3.1.3.4	LPIN3 LIPN3L
Q86VR6	unreviewed	RNA helicase (EC 3.6.4.13)	3.6.4.13	DDX10
Q86Y38	reviewed	Xylosyltransferase 1 (EC 2.4.2.26) (Peptide O-xylosyltransferase 1) (Xylosyltransferase I) (XT-I) (XylT-I)	2.4.2.26	XYLT1 XT1
Q0QER2	unreviewed	Isocitrate dehydrogenase (NADP(+)) (EC 1.1.1.42) (NADP(+)-specific ICDH) (Oxalosuccinate decarboxylase)	1.1.1.42	IDH1
Q9UJM8	reviewed	2-Hydroxyacid oxidase 1 (HAOX1) (EC 1.1.3.15) (Glycolate oxidase) (GO) (GOX) (Glyoxylate oxidase) (EC 1.2.3.5)	1.1.3.15; 1.2.3.5	HAO1 GOX1
A5PKX5	unreviewed	Alpha-mannosidase (EC 3.2.1.-)	3.2.1.-	MAN2A1
O60704	reviewed	Protein-tyrosine sulfotransferase 2 (EC 2.8.2.20) (Tyrosylprotein sulfotransferase 2) (TPST-2)	2.8.2.20	TPST2
A8K9K1	unreviewed	Calcium-transporting ATPase (EC 7.2.2.10)	7.2.2.10
Q5UBV6	unreviewed	Receptor protein-tyrosine kinase (EC 2.7.10.1)	2.7.10.1	NIN/PDGFRB fusion
Q6GMR7	reviewed	Fatty-acid amide hydrolase 2 (EC 3.5.1.99) (Amidase domain-containing protein) (Anandamide amidohydrolase 2) (Oleamide hydrolase 2)	3.5.1.99	FAAH2 AMDD
P35475	reviewed	Alpha-L-iduronidase (EC 3.2.1.76)	3.2.1.76	IDUA
Q92484	reviewed	Acid sphingomyelinase-like phosphodiesterase 3a (ASM-like phosphodiesterase 3a) (EC 3.1.4.-)	3.1.4.-	SMPDL3A ASML3A
Q9P0G3	reviewed	Kallikrein-14 (hK14) (EC 3.4.21.-) (Kallikrein-like protein 6) (KLK-L6)	3.4.21.-	KLK14 KLKL6
F2Z3J9	unreviewed	Prostaglandin reductase 1 (EC 1.3.1.48) (EC 1.3.1.74) (15-oxoprostaglandin 13-reductase) (Dithiolethione-inducible gene 1 protein) (Leukotriene B4 12-hydroxydehydrogenase) (NAD(P)H-dependent alkenal/one oxidoreductase)	1.3.1.48; 1.3.1.74	PTGR1
P51160	reviewed	Cone cGMP-specific 3',5'-cyclic phosphodiesterase subunit alpha' (EC 3.1.4.35) (cGMP phosphodiesterase 6C)	3.1.4.35	PDE6C PDEA2
Q96T74	unreviewed	GTP cyclohydrolase 1 (EC 3.5.4.16) (GTP cyclohydrolase I)	3.5.4.16
P50053	reviewed	Ketohexokinase (EC 2.7.1.3) (Hepatic fructokinase)	2.7.1.3	KHK
Q9UQV0	unreviewed	Glutamate dehydrogenase (NAD(P)+) (EC 1.4.1.3)	1.4.1.3	GLUD1
B4DX16	unreviewed	Aurora kinase (EC 2.7.11.1)	2.7.11.1
Q8N3X5	unreviewed	Similar to ATPase, Ca++ transporting, cardiac muscle, fast twitch 1
Q8NCC3	reviewed	Phospholipase A2 group XV (1-O-acylceramide synthase) (ACS) (LCAT-like lysophospholipase) (LLPL) (EC 3.1.1.5) (Lysophospholipase 3) (Lysosomal phospholipase A and acyltransferase) (EC 2.3.1.-, EC 3.1.1.32, EC 3.1.1.4) (Lysosomal phospholipase A2) (LPLA2)	2.3.1.-; 3.1.1.32; 3.1.1.4; 3.1.1.5	PLA2G15 LYPLA3 UNQ341/PRO540
Q7Z410	reviewed	Transmembrane protease serine 9 (EC 3.4.21.-) (Polyserase-I) (Polyserine protease 1) (Polyserase-1) [Cleaved into: Serase-1; Serase-2; Serase-3]	3.4.21.-	TMPRSS9
Q6P179	reviewed	Endoplasmic reticulum aminopeptidase 2 (EC 3.4.11.-) (Leukocyte-derived arginine aminopeptidase) (L-RAP)	3.4.11.-	ERAP2 LRAP
Q2VPV9	unreviewed	Iodotyrosine deiodinase 1 (EC 1.21.1.1) (Iodotyrosine dehalogenase 1)	1.21.1.1	DEHAL1
B4DP22	unreviewed	Carboxypeptidase (EC 3.4.16.-)	3.4.16.-
Q11206	reviewed	CMP-N-acetylneuraminate-beta-galactosamide-alpha-2,3-sialyltransferase 4 (Alpha 2,3-ST 4) (Beta-galactoside alpha-2,3-sialyltransferase 4) (EC 2.4.99.2) (EC 2.4.99.4) (Alpha 2,3-sialyltransferase IV) (Gal-NAc6S) (Gal-beta-1,3-GalNAc-alpha-2,3-sialyltransferase) (Gal-beta-1,4-GlcNAc-alpha-2,3-sialyltransferase) (N-acetyllactosaminide alpha-2,3-sialyltransferase) (EC 2.4.99.6) (SAT-3) (ST-4) (ST3Ga…	2.4.99.2; 2.4.99.4; 2.4.99.6	ST3GAL4 CGS23 NANTA3 SIAT4C STZ
Q96RP7	reviewed	Galactose-3-O-sulfotransferase 4 (Gal3ST-4) (EC 2.8.2.-) (Beta-galactose-3-O-sulfotransferase 4) (Gal-beta-1,3-GalNAc 3'-sulfotransferase)	2.8.2.-	GAL3ST4 PP6968
A0A0J9YWB6	unreviewed	RNA polymerase II subunit A C-terminal domain phosphatase (EC 3.1.3.16)	3.1.3.16	CTDP1
Q92928	reviewed	Putative Ras-related protein Rab-1C (hRab1c) (EC 3.6.5.2)	3.6.5.2	RAB1C
Q6P4A8	reviewed	Phospholipase B-like 1 (EC 3.1.1.-) (LAMA-like protein 1) (Lamina ancestor homolog 1) (Phospholipase B domain-containing protein 1) [Cleaved into: Phospholipase B-like 1 chain A; Phospholipase B-like 1 chain B; Phospholipase B-like 1 chain C]	3.1.1.-	PLBD1
Q9H1B5	reviewed	Xylosyltransferase 2 (EC 2.4.2.26) (Peptide O-xylosyltransferase 1) (Xylosyltransferase II) (XT-II) (XylT-II)	2.4.2.26	XYLT2 XT2 UNQ3058/PRO9878
A6NHC0	reviewed	Calpain-8 (EC 3.4.22.53) (New calpain 2) (nCL-2) (Stomach-specific M-type calpain)	3.4.22.53	CAPN8 NCL2
Q7Z333	reviewed	Probable helicase senataxin (EC 3.6.4.-) (Amyotrophic lateral sclerosis 4 protein) (SEN1 homolog) (Senataxin)	3.6.4.-	SETX ALS4 KIAA0625 SCAR1
B7Z920	unreviewed	Tripeptidyl-peptidase 2 (EC 3.4.14.10)	3.4.14.10
P22681	reviewed	E3 ubiquitin-protein ligase CBL (EC 2.3.2.27) (Casitas B-lineage lymphoma proto-oncogene) (Proto-oncogene c-Cbl) (RING finger protein 55) (RING-type E3 ubiquitin transferase CBL) (Signal transduction protein CBL)	2.3.2.27	CBL CBL2 RNF55
B4DGN8	unreviewed	Procollagen-lysine 5-dioxygenase (EC 1.14.11.4)	1.14.11.4
C5MMW9	unreviewed	Cytochrome c oxidase subunit 1 (EC 7.1.1.9)	7.1.1.9	COX1
B3KWR9	unreviewed	Toll-like receptor 2
D3DWB6	unreviewed	Ubiquitinyl hydrolase 1 (EC 3.4.19.12)	3.4.19.12	USP9X hCG_18381
Q14DU5	unreviewed	Non-specific serine/threonine protein kinase (EC 2.7.11.1)	2.7.11.1	ROCK2
B4DF95	unreviewed	Inositol-polyphosphate 5-phosphatase (EC 3.1.3.56)	3.1.3.56	INPP5J
Q9BYE2	reviewed	Transmembrane protease serine 13 (EC 3.4.21.-) (Membrane-type mosaic serine protease) (Mosaic serine protease)	3.4.21.-	TMPRSS13 MSP TMPRSS11
Q10472	reviewed	Polypeptide N-acetylgalactosaminyltransferase 1 (EC 2.4.1.41) (Polypeptide GalNAc transferase 1) (GalNAc-T1) (pp-GaNTase 1) (Protein-UDP acetylgalactosaminyltransferase 1) (UDP-GalNAc:polypeptide N-acetylgalactosaminyltransferase 1) [Cleaved into: Polypeptide N-acetylgalactosaminyltransferase 1 soluble form]	2.4.1.41	GALNT1
Q9NWT6	reviewed	Hypoxia-inducible factor 1-alpha inhibitor (EC 1.14.11.30) (EC 1.14.11.n4) (Factor inhibiting HIF-1) (FIH-1) (Hypoxia-inducible factor asparagine hydroxylase)	1.14.11.30; 1.14.11.n4	HIF1AN FIH1
P52848	reviewed	Bifunctional heparan sulfate N-deacetylase/N-sulfotransferase 1 (Glucosaminyl N-deacetylase/N-sulfotransferase 1) (NDST-1) (N-heparan sulfate sulfotransferase 1) (N-HSST 1) ([Heparan sulfate]-glucosamine N-sulfotransferase 1) (HSNST 1) [Includes: Heparan sulfate N-deacetylase 1 (EC 3.5.1.-); Heparan sulfate N-sulfotransferase 1 (EC 2.8.2.8)]	2.8.2.8; 3.5.1.-	NDST1 HSST HSST1
Q8TCW4	unreviewed	DNA-directed RNA polymerase (EC 2.7.7.6)	2.7.7.6
B4DWP0	unreviewed	Squalene synthase (EC 2.5.1.21) (FPP:FPP farnesyltransferase) (Farnesyl-diphosphate farnesyltransferase)	2.5.1.21
Q9Y274	reviewed	Type 2 lactosamine alpha-2,3-sialyltransferase (EC 2.4.99.-) (CMP-NeuAc:beta-galactoside alpha-2,3-sialyltransferase VI) (ST3Gal VI) (ST3GalVI) (Sialyltransferase 10)	2.4.99.-	ST3GAL6 SIAT10
Q8NEX9	reviewed	Short-chain dehydrogenase/reductase family 9C member 7 (EC 1.1.1.-) (Orphan short-chain dehydrogenase/reductase) (SDR-O) (RDH-S)	1.1.1.-	SDR9C7 RDHS SDRO
Q99685	reviewed	Monoglyceride lipase (MGL) (EC 3.1.1.23) (HU-K5) (Lysophospholipase homolog) (Lysophospholipase-like) (Monoacylglycerol lipase) (MAGL)	3.1.1.23	MGLL
P53611	reviewed	Geranylgeranyl transferase type-2 subunit beta (EC 2.5.1.60) (Geranylgeranyl transferase type II subunit beta) (GGTase-II-beta) (Rab geranyl-geranyltransferase subunit beta) (Rab GG transferase beta) (Rab GGTase beta) (Rab geranylgeranyltransferase subunit beta) (Type II protein geranyl-geranyltransferase subunit beta)	2.5.1.60	RABGGTB GGTB
O14657	reviewed	Torsin-1B (Torsin ATPase-1B) (EC 3.6.4.-) (Torsin family 1 member B)	3.6.4.-	TOR1B DQ1 FKSG18
P52961	reviewed	GPI-linked NAD(P)(+)--arginine ADP-ribosyltransferase 1 (EC 2.4.2.31) (ADP-ribosyltransferase C2 and C3 toxin-like 1) (ARTC1) (Mono(ADP-ribosyl)transferase 1) (CD antigen CD296)	2.4.2.31	ART1
Q6ZN66	reviewed	Guanylate-binding protein 6 (EC 3.6.5.-) (GTP-binding protein 6) (GBP-6) (Guanine nucleotide-binding protein 6)	3.6.5.-	GBP6
Q9UJ14	reviewed	Glutathione hydrolase 7 (EC 3.4.19.13) (Gamma-glutamyltransferase 7) (GGT 7) (EC 2.3.2.2) (Gamma-glutamyltransferase-like 3) (Gamma-glutamyltransferase-like 5) (Gamma-glutamyltranspeptidase 7) [Cleaved into: Glutathione hydrolase 7 heavy chain; Glutathione hydrolase 7 light chain]	2.3.2.2; 3.4.19.13	GGT7 GGTL3 GGTL5
B4E2S2	unreviewed	Poly [ADP-ribose] polymerase (PARP) (EC 2.4.2.-)	2.4.2.-
Q8N442	reviewed	Translation factor GUF1, mitochondrial (EC 3.6.5.-) (Elongation factor 4 homolog) (EF-4) (GTPase GUF1) (Ribosomal back-translocase)	3.6.5.-	GUF1
B7Z4S8	unreviewed	Legumain (EC 3.4.22.34) (Asparaginyl endopeptidase) (Protease, cysteine 1)	3.4.22.34
E9PIF4	unreviewed	Exo-alpha-sialidase (EC 3.2.1.18)	3.2.1.18	NEU1
Q9UN37	reviewed	Vacuolar protein sorting-associated protein 4A (EC 3.6.4.6) (Protein SKD2) (VPS4-1) (hVPS4)	3.6.4.6	VPS4A VPS4
P05771	reviewed	Protein kinase C beta type (PKC-B) (PKC-beta) (EC 2.7.11.13)	2.7.11.13	PRKCB PKCB PRKCB1
A0A0G2JLB3	unreviewed	Glucosylceramidase (EC 3.2.1.45)	3.2.1.45	GBA
Q53QS8	unreviewed	Receptor protein-tyrosine kinase (EC 2.7.10.1)	2.7.10.1	ERBB4
E5RJF6	unreviewed	Carbonic anhydrase 1 (EC 4.2.1.1) (Carbonate dehydratase I) (Carbonic anhydrase I)	4.2.1.1	CA1
H0YBI6	unreviewed	Thioredoxin-disulfide reductase (EC 1.8.1.9)	1.8.1.9	TXNRD3
Q96MI9	reviewed	Cytosolic carboxypeptidase 4 (EC 3.4.17.-) (EC 3.4.17.24) (ATP/GTP-binding protein-like 1) (Protein deglutamylase CCP4)	3.4.17.-; 3.4.17.24	AGBL1 CCP4
Q58F26	unreviewed	RNA helicase (EC 3.6.4.13)	3.6.4.13	DHX9
D2Y6W0	unreviewed	NADH-ubiquinone oxidoreductase chain 4L (EC 7.1.1.2)	7.1.1.2	ND4L
Q8TDZ9	unreviewed	Carboxylic ester hydrolase (EC 3.1.1.-)	3.1.1.-	CES hBr2
Q969S2	reviewed	Endonuclease 8-like 2 (EC 3.2.2.-) (EC 4.2.99.18) (DNA glycosylase/AP lyase Neil2) (DNA-(apurinic or apyrimidinic site) lyase Neil2) (Endonuclease VIII-like 2) (Nei homolog 2) (NEH2) (Nei-like protein 2)	3.2.2.-; 4.2.99.18	NEIL2
F8WD41	unreviewed	Paraoxonase (EC 3.1.1.2)	3.1.1.2	PON3
Q5VVQ6	reviewed	Ubiquitin thioesterase OTU1 (EC 3.4.19.12) (DUBA-8) (HIV-1-induced protease 7) (HIN-7) (HsHIN7) (OTU domain-containing protein 2)	3.4.19.12	YOD1 DUBA8 HIN7 OTUD2 PRO0907
B4DE89	unreviewed	Tripeptidyl-peptidase 1 (EC 3.4.14.9) (Tripeptidyl aminopeptidase) (Tripeptidyl-peptidase I)	3.4.14.9
B2RE74	unreviewed	Fructose-bisphosphatase (EC 3.1.3.11)	3.1.3.11
Q15311	reviewed	RalA-binding protein 1 (RalBP1) (76 kDa Ral-interacting protein) (Dinitrophenyl S-glutathione ATPase) (DNP-SG ATPase) (EC 7.6.2.2, EC 7.6.2.3) (Ral-interacting protein 1)	7.6.2.2; 7.6.2.3	RALBP1 RLIP RLIP1 RLIP76
Q53QX9	unreviewed	Phosphotransferase (EC 2.7.1.-)	2.7.1.-	HK2
P59510	reviewed	A disintegrin and metalloproteinase with thrombospondin motifs 20 (ADAM-TS 20) (ADAM-TS20) (ADAMTS-20) (EC 3.4.24.-)	3.4.24.-	ADAMTS20
A0A5K1VW95	unreviewed	Malate dehydrogenase (EC 1.1.1.37)	1.1.1.37	MDH1
Q7RTY7	reviewed	Ovochymase-1 (EC 3.4.21.-)	3.4.21.-	OVCH1
E9LUE8	unreviewed	Sphingomyelin phosphodiesterase (EC 3.1.4.12)	3.1.4.12	SMPD1
B4E1R7	unreviewed	Calpain-2 catalytic subunit (EC 3.4.22.53) (Calcium-activated neutral proteinase 2) (Calpain M-type) (Calpain-2 large subunit) (Millimolar-calpain)	3.4.22.53
Q5FWF5	reviewed	N-acetyltransferase ESCO1 (EC 2.3.1.-) (CTF7 homolog 1) (Establishment factor-like protein 1) (EFO1) (EFO1p) (hEFO1) (Establishment of cohesion 1 homolog 1) (ECO1 homolog 1) (ESO1 homolog 1)	2.3.1.-	ESCO1 EFO1 KIAA1911
B4DZD5	unreviewed	Serine/threonine-protein kinase mTOR (EC 2.7.11.1)	2.7.11.1
P20933	reviewed	N(4)-(beta-N-acetylglucosaminyl)-L-asparaginase (EC 3.5.1.26) (Aspartylglucosaminidase) (Glycosylasparaginase) (N4-(N-acetyl-beta-glucosaminyl)-L-asparagine amidase) [Cleaved into: Glycosylasparaginase alpha chain; Glycosylasparaginase beta chain]	3.5.1.26	AGA
B3KY63	unreviewed	DNA helicase (EC 3.6.4.12)	3.6.4.12
Q56UN5	reviewed	Mitogen-activated protein kinase kinase kinase 19 (EC 2.7.11.1) (Regulated in COPD, protein kinase) (SPS1/STE20-related protein kinase YSK4)	2.7.11.1	MAP3K19 RCK YSK4
A0PJJ9	unreviewed	Glutathione hydrolase (EC 2.3.2.2) (EC 3.4.19.13) (Gamma-glutamyltransferase) (Gamma-glutamyltranspeptidase)	2.3.2.2; 3.4.19.13	GGT7
Q14435	reviewed	Polypeptide N-acetylgalactosaminyltransferase 3 (EC 2.4.1.41) (Polypeptide GalNAc transferase 3) (GalNAc-T3) (pp-GaNTase 3) (Protein-UDP acetylgalactosaminyltransferase 3) (UDP-GalNAc:polypeptide N-acetylgalactosaminyltransferase 3)	2.4.1.41	GALNT3
C9JIG9	unreviewed	Non-specific serine/threonine protein kinase (EC 2.7.11.1)	2.7.11.1	OXSR1
D9ZGF8	unreviewed	Rho-associated protein kinase (EC 2.7.11.1)	2.7.11.1	ROCK1
Q92819	reviewed	Hyaluronan synthase 2 (EC 2.4.1.212) (Hyaluronate synthase 2) (Hyaluronic acid synthase 2) (HA synthase 2)	2.4.1.212	HAS2
H7C3Z1	unreviewed	RING-type E3 ubiquitin transferase (EC 2.3.2.27)	2.3.2.27	TTC3
P14384	reviewed	Carboxypeptidase M (CPM) (EC 3.4.17.12)	3.4.17.12	CPM
Q59E90	unreviewed	Alpha-mannosidase (EC 3.2.1.-)	3.2.1.-
